# Supplementary material for: Elucidating the Color of Rosé Wines Using Polyphenol-Targeted Metabolomics
Source: Molecules. 2022 Feb 17;27(4):1359. doi: 10.3390/molecules27041359 (PMC8874620; doi:10.3390/molecules27041359)
Supplement: Supplementary file 1 [file molecules-27-01359-s001.zip]

Archive with 2 entries (2 files):
- TableS1-List of variables and codes.pdf
- TableS2-RoseDataset.xlsx
