# Supplementary material for: Elucidating the Color of Rosé Wines Using Polyphenol-Targeted Metabolomics
Source: Molecules. 2022 Feb 17;27(4):1359. doi: 10.3390/molecules27041359 (PMC8874620; doi:10.3390/molecules27041359)
Supplement: Supplementary file 1 [file molecules-27-01359-s001.zip › TableS2-RoseDataset.xlsx]

## Sheet: Feuil1
wine code	BA1	BA2	BA3	BA4	BA5	BA6	HCA1	HCA2	HCA3	HCA4	HCA5	HCA6	HCA7	HCA8	GRP	ST1	ST2	ST3	ST4	ST5	ST6	FLO1	FLO2	FLO3	FLO4	FLO5	DHF1	DHF2	FLA1	FLA2	FLA3	FLA4	FLA5	FLA6	FLA7	FLA8	FLA9	FLAT	mDP	AC1	AC2	AC3	AC4	AC5	AC6	AC7	AC8	AC9	AC10
1	0.55	0.07	1.07	0.16	0.45	0.53	1.06	0.12	1.25	0.42	0.49	11.7	22.92	7.53	29.08	0.12	0.84	0.06	0.08	0.09	0.01	0.4	0.21	0.01	0.01	0	0.23	0.2	2.46	0.85	2.83	0.61	0.08	0	0	0.01	0.06	11.21	2.59	0.01	0.13	0.22	0.5	7.91	0.03	0.04	0.08	0.52	2.41
8	0.44	0.04	1.78	0.29	0.46	0.61	0.52	0.03	1.07	0.22	0.48	26.84	57.38	10.27	25.66	0.45	2.37	0.12	0.07	0.07	0.02	0.41	0.22	0.01	0.05	0	0.15	0.1	5.39	1.44	6.67	0.95	0.24	0.04	0	0.14	0.15	22.88	2.99	0.01	0.07	0.13	0.54	5.03	0.01	0.01	0.04	0.14	0.6
10	1.08	0.08	4.79	0.62	1.01	0.69	1.51	0.06	1.86	0.24	0.39	17.69	61.41	5.37	5.61	0.57	3.94	0.24	0.3	0.22	0.04	0.48	0.25	0.08	0.08	0	0.39	0.16	10.15	4.38	5.57	1.92	0.51	0.06	0	0.17	0.29	39.62	2.6	0.02	0.15	0.14	0.48	3.38	0.08	0.1	0.14	0.35	1.27
11	0.6	0.06	0.63	0.07	0.52	0.47	0.75	0.07	0.64	0.15	0.5	9.52	19.12	4.03	35.21	0.17	1.08	0.06	0.05	0.07	0.01	0.82	0.24	0.02	0.07	0	0.38	0.56	3	0.72	2.01	0.25	0.08	0	0	0.05	0.02	8.61	2.05	0.02	0.15	0.27	0.91	10.38	0.04	0.06	0.12	0.6	2.24
12	1.27	0.14	2.63	0.42	1.12	0.49	0.9	0.04	0.61	0.07	0.36	31.98	28.59	5.93	23.52	1.26	2.28	0.15	0.04	0.15	0.03	0.77	0.26	0.08	0.51	0	0.18	0.09	7.27	1.6	10.81	1.33	0.39	0.04	0	0.41	0.29	44.89	3.57	0.09	0.99	1.9	1.46	21.75	0.07	0.18	0.25	0.33	1.66
14	0.49	0.05	1.38	0.18	0.43	0.42	0.75	0.19	1.21	0.31	0.18	34.29	50.89	6.06	23.34	1.25	2.89	0.14	0.04	0	0	0.6	0.2	0.03	0.1	0	0.34	0.47	5.04	2.55	2.45	0.37	0.08	0	0	0.06	0.04	13.09	2.14	0.04	0.32	0.52	1.35	12.15	0.16	0.2	0.39	1.48	4.51
17	0.81	0.09	2	0.34	0.65	0.93	1.66	0.2	2.32	0.56	0.68	24.28	60.61	6.73	20.13	1.18	4.72	0.34	0.25	0.27	0.03	0.64	0.2	0.06	0.1	0	1.01	1.71	7.52	3.31	6.39	2.22	0.32	0	0	0.22	0.26	42.44	3.41	0.05	0.29	0.47	1.52	14.44	0.03	0.04	0.07	0.25	1.08
20	1.26	0.18	6.68	1.11	1.06	0.65	0.92	0.05	0.85	0.2	0.31	8.13	19.56	3.98	18.12	0.61	3	0.18	0.3	0.07	0.03	0.82	0.19	0.09	0.14	0	0.34	0.31	5.65	2.97	5.28	1.27	0.26	0	0	0.15	0.14	28.43	2.89	0.08	0.48	0.77	1.49	15.06	0.21	0.24	0.42	1.22	4.9
21	0.3	0.03	1.21	0.21	0.44	0.52	1.27	0.1	0.57	0.17	0.5	5.35	7.39	3.78	32.15	0.03	0.24	0.03	0.14	0.04	0.02	0.17	0.2	0	0.01	0	0.18	0.11	1.32	0.61	1.16	0.19	0.04	0	0	0.02	0	4.21	2.01	0.01	0.1	0.18	0.44	9.48	0.03	0.06	0.12	0.48	4.36
22	0.64	0.05	1.21	0.14	0.56	0.53	0.81	0.07	0.64	0.16	0.3	10.24	16.1	4.86	21.23	0.49	2.82	0.15	0.11	0.06	0.02	0.3	0.18	0.02	0.03	0	0.4	0.27	4.79	1.13	5.1	0.74	0.17	0	0	0.12	0.12	19.26	2.68	0.04	0.24	0.37	1.19	10.38	0.05	0.08	0.15	0.49	2.74
23	0.96	0.1	3.43	0.5	0.96	0.39	1.32	0.08	0.53	0.06	0.5	33.76	21.69	5.82	47.65	0.64	2.13	0.23	0.08	0.12	0.02	0.79	0.2	0.24	0.74	0	0.37	0.12	11.28	2.98	14.81	1.82	0.58	0	0	0.59	0.99	120.38	6.18	0.1	1.54	2.42	1.34	19.4	0.07	0.21	0.28	0.31	1.44
25	0.34	0.01	1.3	0.16	0.34	0.42	0.8	0.13	1.77	0.41	1.22	20.87	53.81	10.52	29.78	0.4	2.07	0.12	0.08	0.02	0.02	0.47	0.19	0.01	0.02	0	0.14	0.12	4.52	1.76	1.85	0.4	0.07	0	0	0.02	0.01	9.21	1.95	0.01	0.05	0.12	0.44	4.62	0.02	0.03	0.07	0.46	1.12
28	0.53	0.03	1.39	0.19	0.74	0.57	0.67	0.03	1.17	0.11	0.26	29.96	55.34	5.52	23.37	1.25	4.06	0.21	0.09	0.17	0.02	0.83	0.22	0.04	0.11	0	0.49	1.03	8.25	4.04	7.19	1.79	0.32	0.02	0	0.16	0.12	37.47	2.96	0.02	0.46	0.76	1.23	14.18	0.01	0.01	0.03	0.07	0.36
29	0.98	0.1	1.47	0.21	0.98	0.61	0.63	0.02	1.13	0.16	0.3	22.28	41.57	6.21	12.45	0.78	2.14	0.13	0.05	0.06	0.02	0.95	0.24	0.08	0.09	0	0.2	0.14	4.63	2.52	4.53	1.63	0.24	0.03	0	0.18	0.08	29.22	3.47	0.07	0.71	0.96	1.83	18.49	0.12	0.17	0.38	1.14	4.75
30	0.52	0.07	1.27	0.22	0.68	0.34	1.05	0.05	1.29	0.29	0.65	24.12	64.37	9.09	21.97	0.26	1.03	0.12	0.21	0.04	0.02	0.55	0.22	0.01	0.05	0	0.27	0.2	5.69	2.01	4.93	0.65	0.15	0	0	0.21	0.09	16.74	2.23	0.01	0.11	0.23	0.8	5.54	0.02	0.04	0.09	0.51	1.4
31	0.43	0.03	1.33	0.22	0.59	0.27	0.8	0.05	1.38	0.16	0.66	26.88	66.41	9.73	23.73	0.14	0.46	0.08	0.22	0.04	0.01	0.59	0.2	0.02	0.04	0	0.27	0.15	7.35	2.51	7.64	0.86	0.22	0.05	0	0.33	0.17	25.19	2.55	0.01	0.12	0.24	0.61	5.35	0.02	0.04	0.08	0.41	1.13
33	0.42	0.02	13.03	2.14	1.21	0.42	0.63	0.01	1.54	0.2	0.11	4.38	20.74	2.95	7.36	0.27	0.63	0.17	0.69	0.42	0.01	0.05	0	0.01	0	2.11	0.56	0.93	5.61	12.84	1.92	0.65	0.26	0.15	0	0.08	0.09	47.04	2.09	0	0	0.01	0.03	0.22	0	0	0	0	0.02
34	0.82	0.08	0.9	0.13	1.86	1.13	1.87	0.53	2.01	1.32	0.37	13.74	28.36	5.08	5.85	1	3.33	0.24	0.22	0.11	0.04	0.29	0.22	0.02	0.04	0	0.59	0.69	3.45	2.01	4.22	0.63	0.15	0	0	0.09	0.1	12.95	2.25	0.02	0.12	0.36	1.08	11.48	0.05	0.07	0.2	1.17	3.73
36	0.35	0.04	2.24	0.31	0.48	0.44	0.3	0.04	0.86	0.14	0.72	22.15	53.34	8.75	24.76	0.67	2.67	0.15	0.04	0.02	0.01	0.74	0.24	0.03	0.14	0	0.3	0.38	8.27	4.48	8.65	1.44	0.26	0.01	0	0.35	0.35	44.32	3.57	0.02	0.13	0.28	0.82	7.52	0.03	0.04	0.07	0.42	1.54
38	0.61	0.04	1.21	0.16	0.76	0.62	0.85	0.12	1.23	0.33	0.54	20.6	36.35	7.31	21.95	0.7	2.39	0.14	0.09	0.07	0	0.63	0.2	0.02	0.03	0	0.46	0.33	5.84	2.03	6.67	0.83	0.2	0	0	0.16	0.13	21.98	2.5	0.02	0.09	0.28	0.61	7.71	0.02	0.02	0.04	0.3	1.22
39	0.42	0.03	1.44	0.25	0.36	0.32	0.6	0.05	1.19	0.19	0.37	36.88	65.77	6.71	21.72	1	2.69	0.22	0.13	0.13	0.02	0.51	0.21	0.04	0.07	0	0.44	0.97	8.77	2.61	11.15	1.19	0.24	0.01	0	0.2	0.33	43.07	3.22	0.02	0.12	0.24	0.74	6.69	0.03	0.04	0.1	0.49	2.47
40	0.51	0.02	0.58	0.05	0.65	0.41	0.42	0.04	1.37	0.32	0.54	10.78	43.76	8.27	16.4	0.41	0.91	0.07	0.07	0.15	0.01	0.21	0.21	0.01	0.02	0	0.26	0.12	2.14	0.53	2.01	0.26	0.06	0	0	0.02	0.05	9.86	2.84	0	0.02	0.04	0.21	1.25	0	0.01	0.01	0.07	0.19
42	0.31	0.01	1.08	0.15	0.69	0.39	0.55	0.03	0.98	0.13	0.41	19.03	43.75	7.16	27.97	1.4	3.11	0.17	0.05	0.02	0.02	0.37	0.22	0.01	0.03	0	0.2	0.18	5.64	2.92	3.29	0.52	0.12	0	0	0.15	0.04	12.45	1.7	0.01	0.08	0.2	0.8	5.21	0.02	0.02	0.05	0.28	0.91
44	0.54	0.16	4.84	0.66	2.1	0.75	3.31	0.77	4.37	2.59	0.31	5.87	19.96	2.92	17.59	0.26	0.58	1.48	2.18	0.11	0.02	2.27	0.28	0.25	0.42	0	0.87	0.7	18.7	24.67	16.01	6.07	1.32	1.12	0.04	0.57	0.76	87.23	2.38	0.2	2.08	3.99	2.17	36.89	0.77	1.91	2.79	3.55	20.09
46	0.46	0.04	2.2	0.3	0.7	0.4	0.42	0.07	0.99	0.13	0.26	19.87	46.29	8.44	44.61	0.97	3.32	0.19	0.08	0.1	0.02	0.37	0.27	0.03	0.04	0	0.35	0.28	8.5	5.06	8.05	2.08	0.31	0.07	0	0.23	0.32	43.94	3.26	0.06	0.11	0.26	1.45	6.28	0.03	0.03	0.06	0.58	1.12
47	0.65	0.11	1.54	0.25	0.76	0.39	0.54	0.07	1.8	0.5	0.44	20.99	60.41	8.97	17.16	0.97	1.8	0.16	0.14	0.06	0.02	0.79	0.26	0.04	0.09	0	0.45	0.18	9.25	3.02	8.66	0.92	0.27	0	0	0.29	0.25	41.07	3	0.01	0.2	0.49	0.65	8.86	0.01	0.02	0.04	0.15	0.66
48	2.08	0.32	5.84	0.87	2.88	0.72	1.44	0.19	1.38	0.39	0.17	9.35	21.68	3.57	5.15	1.32	5.04	0.7	2.05	0.15	0.02	0.74	0.23	0.08	0.11	0	0.64	0.38	8.79	6.77	6.5	1.93	0.37	0.1	0	0.19	0.23	42.3	2.78	0.07	0.66	1.28	1.07	15.57	0.35	0.62	0.91	2.01	8.32
51	0.62	0.05	1.36	0.2	0.86	0.61	0.77	0.08	0.88	0.21	0.56	14.45	22.26	6.25	18.78	0.71	2.75	0.16	0.14	0.07	0.02	0.79	0.22	0.02	0.05	0	0.39	0.42	4.44	2.42	3.3	0.55	0.15	0.01	0	0.09	0.08	15.94	2.34	0.01	0.07	0.24	0.58	6.38	0.02	0.03	0.09	0.47	1.78
55	0.93	0.04	1.51	0.18	2.35	1.1	1.18	0.09	0.64	0.2	0.26	14.48	24.01	3.17	0.08	0.51	3.87	0.28	0.64	0.14	0.04	0.27	0.22	0.04	0	0	0.29	0.24	7.06	6.67	5.09	1.29	0.29	0.14	0	0.17	0.17	24.95	2.08	0.02	0.29	0.77	0.75	10.53	0.12	0.24	0.46	1.1	3.27
56	0.66	0.06	1.61	0.25	2.26	1.17	0.66	0.04	0.55	0.04	0.29	21.83	26.39	3.72	35.1	5.19	4.36	0.46	0.15	0.34	0.02	2.76	0.58	0.1	0.95	1.59	1.54	3.83	31.88	28.05	14.59	3.89	0.57	0.28	0	0.34	0.85	129.02	2.71	0.25	0.9	1.45	4.44	20.34	0.01	0.02	0.04	0.19	0.28
57	0.71	0.07	1.36	0.22	1.82	1.17	0.6	0.03	0.51	0.07	0.38	17.57	22.2	3.49	31.63	3.42	4.17	0.41	0.19	0.22	0.01	2.2	0.38	0.08	0.73	0	1.57	3.78	24.49	21.48	11.06	3.05	0.48	0.23	0	0.27	0.59	96.07	2.6	0.1	0.5	0.92	2.73	15.8	0.01	0.02	0.03	0.18	0.27
67	0.91	0.12	0.51	0.05	3.57	1.73	1	0.17	1.05	0.3	0.36	12.6	24.84	5.74	17.67	0.56	1.93	0.3	0.82	0.23	0.06	0.61	0.22	0.03	0.01	0	0.97	2.01	3.47	2.23	1.67	0.47	0.09	0.08	0	0.01	0.05	10.55	1.99	0	0.03	0.09	0.51	5.1	0	0	0.01	0.09	0.31
68	1.05	0.18	2.32	0.32	3.36	1.73	0.58	0.06	2.12	0.18	0.27	15	28.76	3.72	8.4	1.64	4.28	0.45	0.67	0.32	0.02	1.07	0.24	0.04	0.05	0.11	1.79	3.45	13.6	6.75	8.08	2.41	0.57	0.19	0	0.21	0.51	63.7	3.06	0.03	0.16	0.34	1.39	10.1	0.01	0.02	0.03	0.07	0.21
69	0.67	0.09	1.13	0.17	1.72	0.37	0.69	0.05	0.72	0.15	0.1	8.6	21.49	2.76	17.81	0.61	1.81	0.19	0.52	0.03	0.02	0.33	0.21	0.06	0.07	0	0.43	0.28	6.23	6.01	4.44	0.95	0.27	0.02	0	0.18	0.05	23.75	2.18	0.08	0.58	1.13	1.32	15	0.22	0.4	0.65	1.37	8.28
72	0.69	0.07	2.11	0.29	1.01	0.39	1.01	0.21	1.75	0.8	0.29	33.62	49.91	5.45	9.23	1.98	4.47	0.32	0.2	0.12	0.03	0.71	0.23	0.02	0.05	0	0.75	0.66	9.43	5.38	8.12	1.58	0.23	0.1	0	0.15	0.24	31.63	2.31	0.02	0.08	0.22	0.76	4.79	0.03	0.03	0.06	0.45	1.39
73	0.34	0.02	1.12	0.12	0.92	0.46	0.68	0.02	0.74	0.1	0.39	19.26	42.34	6.8	15.69	0.56	1.39	0.15	0.25	0.03	0.02	0.73	0.32	0.02	0.17	0	0.29	0.28	5.12	4.57	4.9	0.64	0.13	0.02	0	0.19	0.22	31.98	3.65	0.01	0.12	0.39	0.65	10.44	0.03	0.05	0.13	0.77	2.48
75	0.24	0.03	1.44	0.16	1.16	0.2	0.39	0.04	1.07	0.08	0.08	13.38	55.75	4.89	20.36	0.43	1.26	0.09	0.04	0.04	0.03	0.2	0.22	0.01	0.03	0	0.2	0.14	10.95	13.2	3.17	1.51	0.28	0.27	0	0.13	0.05	25.96	1.56	0.03	0.09	0.2	0.94	3.34	0.02	0.03	0.05	0.19	0.42
76	0.63	0.05	6.77	1.06	3.1	0.92	2.27	0.42	4.28	2.4	0.17	4.26	17.06	3.1	12.21	1.06	3.35	0.63	1.84	0.24	0.01	0.09	0	0	0	0.67	2.5	3.98	10.59	11.56	1.44	0.29	0.26	0.2	0	0.07	0.05	22.51	1.35	0	0	0.02	0.06	0.6	0	0	0	0	0.02
77	0.61	0.07	1.22	0.16	1.67	0.75	0.68	0.24	1.46	0.39	0.53	20.36	45.57	8.5	31.68	2.45	5.39	0.36	0.27	0.14	0.03	0.75	0.2	0.05	0.04	0	0.37	0.33	6.84	3.39	8.04	0.97	0.18	0.02	0	0.24	0.19	29.81	2.75	0.03	0.16	0.53	1.24	9.74	0.04	0.03	0.08	0.52	1.32
83	0.36	0.03	0.9	0.12	0.98	0.5	0.62	0.06	0.72	0.22	0.38	15.93	29.22	6.03	17.49	0.53	2.07	0.1	0.04	0.03	0.01	0.4	0.21	0.01	0.03	0	0.33	0.35	1.64	1.61	0.52	0.09	0.03	0	0	0	0	4.36	1.98	0.02	0.07	0.25	0.53	5.49	0.03	0.02	0.06	0.44	1.35
85	0.82	0.14	1.11	0.14	2.48	0.9	1.21	0.14	1.16	0.39	0.48	8.06	13.5	5.34	4.72	0.59	2.34	0.21	0.38	0.06	0.03	0.86	0.21	0.01	0.02	0	0.6	0.32	3.25	3.43	3.22	0.67	0.1	0.01	0	0.11	0.06	15.8	2.45	0.02	0.09	0.35	0.81	8.03	0.06	0.06	0.16	0.97	2.54
87	0.35	0.03	2.01	0.31	1.2	0.54	0.38	0.03	0.96	0.11	0.34	26.77	62.9	7.74	30.4	1.11	2.63	0.19	0.13	0.04	0.01	0.58	0.23	0.02	0.1	0	0.34	0.33	9.16	5.64	8.98	1.65	0.32	0.06	0	0.33	0.29	45.26	3.14	0.01	0.08	0.25	0.69	5.9	0.02	0.02	0.05	0.39	0.94
91	0.6	0.06	17.34	2.55	1.63	0.45	1.06	0.26	1.63	0.87	0.53	11.42	25.81	4.84	8.09	1.88	3.35	0.32	0.22	0.27	0.04	0.18	0.07	0.02	0.02	0	0.51	0.94	6.77	7.22	4.85	2.13	0.27	0.09	0	0.17	0.22	40.79	2.88	0.04	0.25	0.4	0.54	3.9	0.03	0.08	0.13	0.14	0.75
92	0.69	0.04	3.69	0.83	3.24	0.9	1.24	0.12	0.94	0.32	0.83	7.2	17.22	4.34	29.27	0.38	1.86	0.19	0.87	0.03	0.03	1.32	0.07	0.06	0.14	0	0.47	0.4	4.08	4.04	3.23	0.6	0.14	0.05	0	0.1	0.06	23.05	2.42	0.1	0.39	1.17	1.07	12.7	0.28	0.34	0.54	1.3	4.57
95	0.6	0.06	1.3	0.21	2.03	0.84	0.53	0.12	1.04	0.34	0.33	9.69	15.85	2.34	8.75	3.64	3.77	0.45	0.12	0.06	0.04	0.27	0.06	0.02	0.03	0	0.49	0.29	3.32	2.36	3.67	0.45	0.15	0	0	0.09	0.07	18.14	3.11	0.05	0.15	0.47	0.69	7.18	0.04	0.01	0.04	0.2	0.53
97	0.56	0.06	1.13	0.26	0.72	0.31	1	0.19	0.78	0.44	0.41	4.77	4.03	4.28	50.73	0.58	0.8	0.12	0.15	0.11	0.01	0.73	0.08	0.03	0.33	0	0.44	0.14	4.13	3.8	5.25	1.57	0.27	0.1	0	0.15	0.18	36.43	3.97	0.03	0.15	0.38	0.42	3.61	0.01	0.04	0.08	0.15	0.64
98	0.3	0.01	0.73	0.08	0.87	0.54	0.32	0.15	1	0.34	0.15	14.6	23.25	5.14	12.85	1.01	3.14	0.31	0.28	0.05	0.03	0.26	0.08	0.01	0.01	0	0.35	0.5	1.74	1.24	0.94	0.17	0.02	0	0	0	0	4.26	1.75	0	0.01	0.02	0.15	1.53	0	0	0	0.08	0.25
100	0.59	0.03	1.43	0.15	1.31	0.56	0.76	0.07	0.69	0.2	0.67	13.54	15.36	6.39	23.33	1.88	2.71	0.32	0.22	0.14	0.03	1.14	0.09	0.04	0.13	0	0.52	0.36	7.2	5.48	6.6	1.66	0.26	0.21	0	0.19	0.11	26.04	2.12	0.02	0.15	0.48	0.58	6.17	0.03	0.06	0.12	0.34	1.08
107	0.6	0.06	2.97	0.36	1.88	1.18	1.87	0.53	1.69	0.96	0.87	14.31	21.23	4.43	33.14	1.45	2.39	0.38	0.28	0.13	0.03	0.16	0.08	0.06	0.01	0	0.28	0.12	10.02	11.61	7.11	2.75	0.53	0.38	0	0.27	0.23	37.3	2.27	0.02	0.33	0.77	0.51	9.76	0.04	0.13	0.19	0.44	4.1
118	0.7	0.05	2.09	0.31	3.78	1.25	0.67	0.13	0.41	0.09	0.32	11.45	11.6	4.74	67.67	1.29	4.78	0.54	0.47	0.2	0.03	1.94	0.07	0.08	0.45	4.12	0.76	0.64	5.7	5.1	9.43	2.09	0.39	0.08	0	0.38	0.42	54.87	3.89	0.06	0.61	2.44	2.22	23.76	0.29	0.51	1.11	4.04	11.67
119	1.21	0.07	1.51	0.18	2.68	0.72	1.43	0.15	0.7	0.11	0.37	20.9	17.93	3.88	21.38	0.99	3.1	0.3	0.37	0.03	0.02	0.16	0.07	0.06	0.01	0	0.21	0.07	2.83	1.81	2.36	0.29	0.15	0.01	0	0.11	0.01	12.6	2.21	0.01	0.46	1.52	0.36	14.9	0.02	0.11	0.18	0.21	1.76
120	0.9	0.07	4.85	0.72	3.68	0.42	0.49	0.19	1	0.47	0.09	16.4	37.08	2.28	7.71	4.03	5.64	0.29	0.1	0.02	0.05	0.67	0.07	0.05	0.35	0	0.25	0.07	4.52	4.48	6.01	1.8	0.09	0	0	0.07	0.29	84.65	7.07	0.08	0.72	1.64	2.96	13.63	0.08	0.13	0.2	0.85	1.69
121	1.14	0.07	2.95	0.47	4.53	2.73	2.8	0.62	2.31	0.87	0.75	35.64	47.53	4.63	18.18	1.37	2.68	0.15	0.11	0.03	0.02	2.85	0.15	0.14	1.5	1.04	0.43	0.74	5.79	8.36	8.73	3.23	0.25	0.22	0	0.28	0.46	108.35	6.06	0.03	0.46	2.16	1.54	27.19	0.08	0.31	0.83	2.58	16.22
122	1.02	0.06	5.05	0.67	3.8	0.42	0.41	0.16	0.97	0.28	0.09	18.44	35.18	2.49	7.93	4.34	6.12	0.4	0.3	0.14	0.04	0.95	0.08	0.07	0.66	0	0.31	0.07	5.82	4.05	5.67	1.63	0.09	0.03	0	0.1	0.32	85.91	5.79	0.05	0.43	0.99	1.96	8.76	0.05	0.08	0.12	0.52	1.02
126	0.66	0.05	1.36	0.22	1.48	0.36	0.36	0.08	0.78	0.22	0.33	7.76	12.92	3.95	8.21	1.51	2.52	0.16	0.15	0.14	0.03	0.84	0.06	0.02	0.06	0	0.51	0.55	5.46	4.12	5.64	1.42	0.18	0.15	0	0.15	0.15	34.1	3.11	0.02	0.05	0.14	0.35	2.66	0.02	0.02	0.04	0.19	0.68
136	2.29	0.24	4.81	0.56	4.6	0.83	1.43	0.21	1.13	0.29	0.66	3.73	4.37	3.1	15.74	3.53	6.67	0.45	0.74	0.21	0.07	0.99	0.07	0.04	0.04	0	0.82	0.62	11.81	15.53	11.53	4.64	0.58	0.74	0	0.38	0.54	71.57	2.77	0.1	0.24	0.8	2.03	10.01	0.12	0.11	0.25	1.04	3.7
142	0.53	0.1	1.33	0.13	0.54	0.61	0.59	0.08	1.55	0.3	0.11	16.72	41.72	6.57	21.99	0.17	0.43	0.07	0.12	0.12	0.03	0.29	0	0.01	0.03	0	0.19	0.21	3.77	1.26	4.24	0.87	0.28	0.08	0	0.13	0.06	14.29	2.19	0.02	0.14	0.39	0.75	9.86	0.04	0.06	0.12	0.54	2.06
151	0.74	0.12	1.42	0.17	0.71	0.74	1.06	0.02	1.09	0.17	0.45	23.23	46.97	6.6	29.51	0.51	0.92	0.11	0.14	0.03	0.03	0.45	0	0.01	0.08	0	0.43	0.17	3.28	1.08	5.6	0.43	0.16	0	0	0.18	0.14	15.76	2.88	0.03	0.26	0.79	1.22	11.78	0.06	0.1	0.21	1.02	2.59
152	0.86	0.11	1.57	0.21	0.74	0.76	1.44	0.21	2.08	0.7	0.6	23.97	57.44	8.18	10.31	0.43	0.66	0.1	0.16	0.04	0.03	0.36	0	0.01	0.03	0	0.2	0.13	4.17	0.9	8.66	0.59	0.27	0	0	0.29	0.11	19.71	2.67	0.03	0.2	0.56	0.91	9.34	0.03	0.05	0.11	0.54	1.44
153	1.4	0.14	4.35	0.45	0.85	0.56	0.59	0.1	0.58	0.11	0.15	29.5	23.57	6.07	63.09	0.22	0.45	0.08	0.09	0.1	0.03	0.67	0	0.12	0.14	0	0.31	0.06	6.7	1.6	10.59	1.2	0.56	0.08	0	0.32	0.26	52.98	3.71	0.05	0.97	2.19	0.75	15	0.06	0.17	0.19	0.23	1.03
159	0.59	0.02	6.78	0.9	1.33	0.86	2.11	0.46	3.4	2.16	0.38	7.18	44.04	6.62	32.78	0.21	0.6	0.08	0.25	0.07	0.07	0	0	0	0.01	0	0.43	0.28	2.46	0.66	1.03	0.17	0.03	0	0	0.03	0.04	4.94	1.44	0	0.01	0.04	0.4	1.46	0.01	0	0.01	0.18	0.18
160	0.59	0.02	6.17	0.9	0.72	0.57	1.28	0.34	1.91	1.48	0.21	3.06	24.35	3.97	33.95	0.11	0.46	0.05	0.14	0.07	0.04	0.01	0	0.01	0.01	0	0.21	0.15	2.18	0.66	1.2	0.2	0.05	0	0	0.02	0.03	4.85	1.56	0.03	0.07	0.16	0.59	2.7	0.06	0.02	0.04	0.24	0.37
162	0.45	0.02	5.7	0.93	1.12	0.65	1.69	0.52	3.26	2.4	0.42	5.98	34.19	4.58	50.76	0.27	0.79	0.11	0.55	0.12	0.05	0	0	0	0	0	0.65	0.72	1.79	0.44	0.83	0.1	0.04	0	0	0.01	0.03	3.92	1.52	0	0.01	0.02	0.14	0.62	0	0	0	0.02	0.03
166	1.48	0.33	6.38	1.02	0.87	0.96	6.81	2.21	28.94	12.77	0.64	5.86	2.52	5.51	4.96	2.28	2.01	0.64	0.56	0.38	0.03	0.27	0	0.06	0.03	0	0.37	0.34	15.54	7.71	16.84	3.32	1.27	0.62	0	0.35	0.49	66.56	2.38	0.02	0.38	0.97	1.4	16.77	0.03	0.08	0.13	0.53	2.49
167	0.65	0.08	1.15	0.16	0.86	0.83	0.73	0.12	0.8	0.17	0.22	23.3	35.84	4.46	13.87	0.21	1.13	0.12	0.26	0.06	0.03	0.18	0	0.02	0.07	0	0.31	0.33	5.16	1.32	7.69	0.66	0.36	0	0	0.21	0.17	20.06	2.3	0.03	0.57	1.53	0.99	15.38	0.1	0.32	0.49	0.88	3.81
172	0.4	0.06	1.14	0.15	0.33	0.47	0.56	0.02	1.2	0.25	0.71	20.18	56.96	11.59	46.18	0.13	0.38	0.05	0.04	0.04	0.03	0.54	0	0.01	0.04	0	0.22	0.14	6.02	1.23	8.27	0.42	0.23	0	0	0.24	0.1	20.29	2.38	0.01	0.06	0.21	0.48	5.97	0.01	0.01	0.03	0.19	0.61
181	0.55	0.04	0.74	0.09	2.96	1.58	0.9	0.04	0.72	0.1	0.18	7.67	14.02	5.01	19.58	0.51	2.48	0.23	0.19	0.19	0.03	0.42	0.22	0.02	0.04	0	1	0.8	1.64	2.27	1.6	0.2	0.04	0	0	0.02	0.04	6.97	2.49	0.01	0.1	0.31	0.47	6.39	0.02	0.04	0.08	0.43	1.53
182	0.49	0.02	1.67	0.19	0.25	0.33	0.56	0.16	1.7	0.55	0.44	19.05	57.16	9.22	28.04	0.61	0.75	0.11	0.09	0.05	0.03	0.75	0	0.02	0.09	0	0.3	0.24	8.62	2.08	12.27	1.79	0.48	0.05	0	0.39	0.22	35.12	2.67	0.03	0.07	0.23	0.68	4.17	0.01	0.01	0.02	0.16	0.42
186	0.76	0.09	1.2	0.15	0.75	0.85	0.95	0.2	1.54	0.57	0.28	10.71	21.52	5.83	29.5	0.43	1.03	0.12	0.2	0.13	0.03	0.38	0	0.01	0.01	0	0.28	0.39	2.86	0.88	4.44	0.41	0.15	0.05	0	0.08	0.08	16.43	3.21	0.02	0.1	0.35	0.93	8.35	0.04	0.04	0.11	0.9	2.33
188	1.46	0.23	1.6	0.22	1.51	1.69	1.3	0.22	2.02	0.54	0.27	8.3	17.55	5.7	29.77	0	0.22	0.7	0.69	0.27	0.04	0.03	0	0.02	0.01	0	0.94	1.39	4.14	2.56	4.36	1.43	0.37	0.33	0	0.11	0.11	17.4	2.35	0.02	0.17	0.48	0.79	9.3	0.02	0.04	0.06	0.24	0.81
189	1.61	0.32	1.83	0.24	1.75	1.61	1.08	0.06	1.27	0.13	0.21	6.33	9.1	4.37	29.83	0.09	0.21	0.6	0.64	0.15	0.05	0.01	0	0.03	0.01	0	0.7	0.67	4.32	3.16	5.42	1.53	0.47	0.12	0	0.14	0.12	18.65	2.37	0.03	0.23	0.73	0.93	12.41	0.05	0.08	0.14	0.5	1.7
190	1.92	0.21	23.44	3.09	2.59	2.83	2.79	0.36	1.94	0.89	0.33	4.76	3.82	5.7	4.81	0.07	0.51	0.13	0.41	0.08	0.03	0.17	0	0.07	0.01	0	0.8	0.38	5.06	3.02	10.09	1.61	0.59	0.44	0	0.28	0.33	51.69	2.99	0.02	0.08	0.36	0.58	8.12	0.01	0.02	0.04	0.23	1.1
191	1.37	0.06	4.01	0.6	0.71	1.07	0.59	0.01	0.44	0.08	0.06	5.08	10.16	2.69	9.44	0.23	1.33	0.27	0.26	0.17	0.05	0.34	0	0.03	0.1	0	0.18	0.25	7.74	7.34	8.85	3.87	0.82	0.69	0	0.33	0.35	52.91	3.18	0.06	0.5	1.36	1.36	13.16	0.15	0.3	0.53	1.4	3.86
193	0.59	0.06	0.96	0.12	0.48	0.71	0.96	0.19	1.19	0.51	0.17	8.35	13.25	4.78	23.17	0.16	0.68	0.16	0.1	0.05	0.03	0.23	0	0.01	0.01	0	0.43	0.36	2.79	1.36	4.39	0.57	0.16	0.08	0	0.09	0.06	11.1	2.4	0.01	0.11	0.36	0.5	6.93	0.03	0.03	0.06	0.34	1.18
197	1.51	0.27	1.79	0.24	1.59	1.75	1.3	0.06	1.24	0.14	0.21	5.57	8.56	4.23	28.01	0.04	0.17	0.66	0.66	0.16	0.04	0.01	0	0.02	0.01	0	0.76	0.71	4.16	4.22	5.74	1.52	0.48	0.37	0	0.15	0.12	18.06	2.38	0.03	0.22	0.72	0.92	11.92	0.05	0.08	0.13	0.47	1.59
199	0.9	0.14	1.18	0.12	1.24	1.81	1.62	0.42	4	1.07	0.12	6.22	17.89	5.38	17.45	0.04	0.07	0.62	0.51	0.14	0.04	0.03	0	0.01	0.01	0	1	1.08	3.6	3.08	2.86	1.26	0.28	0.18	0	0.04	0.1	15.04	2.4	0.01	0.11	0.29	0.61	5.95	0	0.01	0.02	0.05	0.23
200	0.47	0.03	7.3	1.09	0.67	0.79	0.71	0.17	0.43	0.1	0.16	3.67	8.06	3.88	65.03	0.07	0.22	0.08	0.13	0.09	0.04	0.22	0.01	0.02	0.08	0	0.22	0.1	6.97	7.79	12.74	3.66	0.94	0.74	0	0.35	0.37	64.03	3.46	0.11	0.81	2.33	1.29	18.49	0.16	0.42	0.87	0.82	6.45
202	0.94	0.12	1.01	0.11	0.59	0.71	1.14	0.31	1.18	0.48	0.17	15.21	24.52	5.91	11.44	0.22	0.73	0.21	0.19	0.05	0.03	0.15	0	0	0.01	0	0.6	0.46	4.03	1.79	5.74	0.59	0.16	0.03	0	0.12	0.09	13.67	2.09	0.01	0.08	0.27	0.5	6.52	0.03	0.03	0.08	0.72	2.14
204	0.29	0.01	0.71	0.06	0.31	0.16	0.48	0.02	0.71	0.1	0.14	12.51	39.6	6.68	31.56	0.14	0.27	0.07	0.04	0.03	0.03	0.18	0	0	0.01	0	0.27	0.16	2.51	0.49	3.04	0.21	0.11	0	0	0.07	0.15	14.88	4.13	0.01	0.03	0.1	0.4	2.56	0.01	0.01	0.02	0.24	0.51
212	0.96	0.12	9.25	1.18	1.45	0.49	1.26	0.44	1.93	1.02	0.11	10.22	22.08	7.23	14.28	0.24	0.8	0.23	0.25	0.17	0.07	0.07	0.01	0.01	0.07	0	0.81	0.82	5.87	2.56	6.21	0.91	0.26	0.1	0	0.14	0.13	25.06	2.43	0.06	0.28	0.54	1.54	6.85	0.03	0.07	0.09	0.14	0.54
215	0.53	0.02	13.12	2.34	0.8	0.36	0.29	0.04	0.32	0.04	0.08	12.9	9.1	4.94	48.33	0.12	0.54	0.1	0.07	0.04	0.02	1.75	0.59	0.2	1.14	0	0.47	0.09	6.48	4.5	12.95	2.18	0.79	0.27	0	0.57	0.25	56.07	3.51	0.07	1.01	2.26	1.16	16.07	0.04	0.13	0.2	0.32	1.71
216	1.74	0.45	2.92	0.31	2.75	0.7	3.49	1.05	6.78	4.27	0.25	9.1	35.75	4.67	11.56	0.5	2.45	0.83	1.67	0.19	0.04	0.46	0	0.03	0.03	0	2.3	2.89	11.33	8.17	5.34	1.19	0.85	0.41	0	0.25	0.3	28.47	1.82	0	0.06	0.21	0.33	5.25	0	0	0	0	0
217	0.51	0.01	12.48	2.29	0.58	0.36	0.34	0.02	0.3	0.03	0.04	11.57	8.64	4.78	41.27	0.09	0.52	0.11	0.07	0.05	0.03	1.7	0.58	0.19	1.14	0	0.44	0.09	5.98	3.81	11.45	2.04	0.55	0.19	0	0.49	0.23	51.73	3.45	0.06	1.13	2.67	1.22	17.96	0.04	0.15	0.22	0.35	1.9
218	0.35	0.01	13.66	2.16	0.64	0.41	1.07	0.03	0.34	0.03	0.09	6.37	6.88	4.5	39.08	0.06	0.19	0.1	0.28	0.04	0.03	1.51	0.03	0.07	0.18	0	0.49	0.35	3.59	3.74	6.73	1.45	0.3	0.07	0.02	0.23	0.12	33	3.17	0.06	0.55	1.11	1.09	10.97	0.09	0.16	0.28	0.64	3.47
224	0.45	0.01	3.27	0.31	0.61	0.39	0.81	0.22	1.78	0.95	0.06	6.03	22.4	4.17	17.61	0.18	0.66	0.13	0.06	0.02	0.04	0.23	0	0.02	0.07	0	0.31	0.11	3.98	3.52	3.71	0.77	0.18	0.15	0	0.13	0.06	17.11	2.14	0.01	0.1	0.45	0.27	6.02	0.05	0.09	0.21	0.41	2.72
227	0.33	0.01	0.94	0.11	0.48	0.22	0.74	0.01	1.01	0.11	0.29	15.55	29.78	5.33	26.23	0.12	0.37	0.09	0.08	0	0.02	0.27	0.01	0	0.05	0.27	0.38	0.37	1.74	1.36	0.9	0.1	0.02	0	0	0.02	0.07	7.16	2.44	0.01	0.06	0.24	0.49	4.98	0.04	0.04	0.09	0.62	1.44
228	0.93	0.2	1.22	0.18	0.98	0.25	0.96	0.1	1.45	0.5	0.1	7.78	25.46	3.92	9.62	0.12	0.58	0.2	0.32	0.05	0.03	0.35	0	0.03	0.06	0	0.41	0.19	5.82	4.9	8.9	1.54	0.5	0.25	0	0.26	0.18	31.8	2.74	0.09	0.43	1.12	1.22	11.85	0.31	0.28	0.43	1.5	5.02
231	0.94	0.18	1.1	0.2	0.97	0.2	0.83	0.12	1.41	0.41	0.12	8.25	29.99	4.11	11.89	0.24	0.7	0.27	0.33	0.03	0.02	0.52	0.04	0.04	0.18	0	0.48	0.26	5.64	4.23	8.72	1.32	0.43	0.06	0.01	0.22	0.16	36.1	3.2	0.12	0.6	1.48	1.43	12.22	0.35	0.35	0.51	1.61	4.5
235	0.64	0.07	1.12	0.13	0.65	0.27	0.61	0.11	1.56	0.49	0.12	17.69	50.21	7.15	10.31	0.3	0.91	0.25	0.22	0.04	0.03	0.39	0	0.02	0.02	0	0.16	0.12	4.15	2.77	6.7	0.58	0.23	0.03	0	0.19	0.13	18.88	2.47	0.02	0.09	0.31	0.78	5.9	0.03	0.03	0.07	0.53	1.1
237	0.29	0.02	1.4	0.15	0.37	0.2	0.49	0.04	0.79	0.13	0.18	22.45	46.75	6.05	20.74	0.16	0.53	0.18	0.25	0.04	0.04	0.22	0.01	0	0.05	0	0.46	0.33	5.72	4.1	8.28	1.16	0.25	0.09	0	0.24	0.13	20.84	2.28	0.01	0.05	0.18	0.45	4.61	0.02	0.02	0.04	0.28	0.82
243	0.42	0.02	1.3	0.09	0.52	0.26	0.54	0.06	1.05	0.27	0.28	15.62	43.56	7.27	25.53	0.24	0.88	0.22	0.15	0.06	0.04	0.31	0	0.01	0.01	0	0.32	0.23	4.39	2.73	6.32	0.75	0.17	0.06	0	0.25	0.12	16.16	2.55	0.01	0.11	0.43	0.75	7.2	0.04	0.05	0.1	0.74	1.49
250	1.15	0.25	2.69	0.24	0.84	0.5	0.67	0.05	1.36	0.32	0.13	24.95	46.3	8.4	16.77	0.34	1.28	0.3	0.17	0.06	0.03	0.78	0	0.1	0.07	0	0.59	0.42	8.89	3.74	13.21	1.5	0.47	0.12	0	0.47	0.41	66.55	3.93	0.03	0.33	1.12	1.01	13.2	0.04	0.07	0.12	0.44	1.49
257	0.33	0.04	1.2	0.12	0.69	0.31	0.47	0.03	0.48	0.08	0.06	9.82	17.1	4.91	37.2	0.18	0.52	0.16	0.1	0.08	0.04	0.42	0	0.02	0.11	0	0.37	0.16	3.08	3.05	5.58	1	0.16	0.01	0.01	0.13	0.06	19.28	2.81	0.05	0.3	1.21	1.31	13.99	0.05	0.09	0.21	0.74	2.81
280	0.34	0.02	0.74	0.06	0.5	0.24	0.42	0.06	0.63	0.16	0.15	10.74	26.38	6.37	22.17	0.12	0.42	0.09	0.04	0	0.03	0.25	0	0.01	0.02	0	0.4	0.19	1.68	1.1	1.07	0.15	0.03	0	0	0.05	0.03	6.77	2.37	0.01	0.06	0.25	0.64	5.32	0.03	0.02	0.07	0.52	1.39
292	0.22	0	1.32	0.19	0.35	0.23	0.69	0.13	1.42	0.27	0.17	30.46	60.91	8.56	24.46	0.15	0.64	0.14	0.05	0.01	0.02	0.67	0.4	0.02	0.27	0.12	0.34	0.23	7.04	2.74	5.88	0.74	0.15	0.01	0	0.25	0.12	30.49	2.75	0.02	0.12	0.41	0.5	5.48	0.02	0.03	0.05	0.2	0.73
293	0.6	0.04	1.44	0.17	0.92	0.45	0.76	0.17	1.25	0.49	0.17	17.56	36.9	5.21	13.5	0.31	0.84	0.2	0.08	0	0.04	0.18	0	0.01	0.01	0	0.45	0.3	3.97	1.29	5.65	0.58	0.1	0	0	0.18	0.1	24.59	3.16	0.04	0.11	0.49	0.62	7.49	0.04	0.02	0.05	0.3	0.8
294	0.78	0.05	41.27	8.41	2.22	0.68	0.91	0.11	3.18	1.52	0.35	5.03	25.81	3.21	5.56	0.35	1.09	0.26	1.32	0.45	0.01	0.15	0	0.01	0	0.23	0.78	1.62	1.5	1.23	0.07	0.03	0.04	0	0	0	0.12	5.85	1.42	0	0	0.01	0.02	0.16	0	0	0	0	0.02
296	1.33	0.37	3.03	0.31	1.88	0.87	4.48	1.32	6.98	3.55	0.26	16.95	46.89	7.14	20.98	0.17	0.82	0.7	1.99	0.05	0.04	0.11	0	0.03	0.02	0	0.79	0.3	9.47	6.06	12.81	1.82	0.52	0.22	0	0.34	0.28	41.17	2.43	0.05	0.47	2.04	2.09	25.9	0.05	0.13	0.28	1.34	4.17
299	0.45	0.04	13.9	2.49	1.3	0.51	0.82	0.05	3.77	0.53	0.11	5.66	26.83	2.8	4.99	1.15	2.03	0.24	0.56	0.39	0	0.5	0.03	0.01	0.05	0.4	0.68	1.41	8.95	15.67	2.24	0.65	0.27	0.14	0	0.05	0.19	34.85	1.84	0	0	0.02	0.04	0.33	0	0	0	0	0.01
303	0.72	0.09	17.65	2.73	0.84	0.54	1.27	0.32	1.42	0.8	0.1	7.17	17.22	6.27	19.58	0.06	0.54	0.17	0.46	0.05	0.03	0.34	0	0.01	0.02	0.17	0.52	0.31	3	1.86	3.8	0.65	0.15	0	0	0.1	0.11	17.08	2.4	0.01	0.05	0.18	0.48	3.66	0.02	0.03	0.06	0.41	1.19
308	0.46	0.04	0.99	0.13	0.32	0.29	0.54	0.05	0.96	0.29	0.15	10.56	28.2	7.04	15.36	0.1	0.13	0.07	0.09	0.07	0.03	0.04	0	0.01	0	0.06	0.38	0.2	3.17	1.03	4.34	0.43	0.08	0	0	0.11	0.05	13.08	2.42	0	0.03	0.12	0.18	2.76	0.01	0.03	0.05	0.24	0.98
310	0.77	0.11	1.23	0.13	0.39	0.25	0.3	0.07	0.62	0.19	0.01	10.09	16.33	4.04	15.13	0.11	0.19	0.09	0.08	0.14	0.04	0.02	0	0	0.01	0	0.42	0.25	3.64	0.72	6.21	0.89	0.2	0	0	0.19	0.09	23.93	3.19	0.02	0.04	0.19	0.29	2.85	0.02	0.01	0.02	0.12	0.31
314	0.37	0.01	1.2	0.11	0.46	0.34	0.5	0.04	0.33	0.05	0.04	2.84	2.79	3.71	31.02	0.1	0.36	0.11	0.18	0.03	0.03	0.1	0	0.01	0.01	0	0.19	0.13	2.04	2.68	2.09	0.45	0.11	0.03	0	0.09	0.01	9.38	1.81	0.12	0.39	1.2	1.58	13.41	0.26	0.23	0.41	1.49	4.4
327	1.27	0.24	4.16	0.45	0.95	0.31	0.78	0.08	0.99	0.24	0.09	20.98	39.87	5.77	10.43	0.17	0.47	0.2	0.22	0.04	0	1.03	0	0.21	0.59	0	0.28	0.09	10.79	9.36	11.38	5.8	1.01	0.85	0.01	0.42	0.28	63	2.26	0.07	0.74	1.94	1.43	20.13	0.2	0.58	0.8	2.32	9.58
333	0.42	0.03	1.4	0.11	0.26	0.22	0.51	0.03	1.1	0.14	0.07	22.4	38.04	6.76	14.5	0.56	1.83	0.43	0.17	0.07	0.04	0.55	0	0.01	0.06	0	0.27	0.34	5.74	1.8	6.48	0.8	0.14	0	0	0.16	0.08	23.4	2.31	0.02	0.06	0.17	0.68	2.4	0.03	0.02	0.04	0.33	0.56
337	1.83	0.12	2.37	0.2	0.77	0.38	0.42	0.02	0.73	0.15	0.03	9.14	31.52	3.5	4.9	0.11	0.38	0.17	0.22	0.07	0	0.65	0	0.07	0.15	0	0.67	0.47	5.26	2	8.26	1.87	0.42	0.13	0	0.23	0.17	56.77	4.07	0.04	0.39	0.61	0.48	5.68	0.08	0.2	0.25	0.47	2.49
339	0.62	0.03	12.3	1.64	3.07	1.12	0.96	0.1	3.09	0.74	0.12	4.61	17.14	2.56	5.53	0.09	0.21	0.45	1.02	0.49	0	0.03	0	0	0	0.41	1.04	1.18	3.63	4.72	0.22	0.07	0.05	0	0	0	0.04	16.75	1.5	0	0	0.01	0.01	0.13	0	0	0	0	0.01
347	0.76	0.06	0.99	0.07	0.53	0.46	0.6	0.03	0.31	0.08	0.1	2.79	4.46	2.58	13.42	0.05	0.18	0.05	0.07	0.04	0.03	0.05	0	0.01	0	0	0.5	0.29	1.89	0.69	2.39	0.32	0.1	0	0	0.06	0.03	10.52	2.16	0.01	0.04	0.13	0.22	3.87	0.01	0.02	0.04	0.22	1.17
359	1.43	0.14	5.72	0.6	0.86	0.35	0.6	0.03	0.38	0.11	0.04	3.81	7.24	2.62	14.65	0.17	0.44	0.27	0.39	0.06	0.03	0.45	0.01	0.06	0.1	0	0.3	0.16	6.2	5.31	10.7	3.13	0.67	0.64	0.01	0.3	0.23	63.96	2.81	0.13	0.56	1.58	1.52	14.3	0.29	0.38	0.56	1.62	5.54
366	0.45	0	0.85	0.04	0.61	0.24	0.54	0.03	0.81	0.18	0.1	6.54	18.04	3.36	10.29	0.15	0.54	0.22	0.33	0.04	0.03	0.63	0.02	0.04	0.08	3.33	0.46	0.19	3.2	1.5	6.44	0.58	0.22	0	0	0.13	0.04	24.22	2.26	0.03	0.19	0.43	0.47	5	0.06	0.09	0.15	0.47	2.21
369	0.53	0.03	3.79	0.31	0.57	0.17	0.22	0.02	0.81	0.1	0.04	19.51	44.12	3.67	10.55	0.62	0.74	0.22	0.05	0.09	0.03	0.53	0.01	0.04	0.3	0	0.27	0.15	7.03	6.64	18.45	4.56	1.11	1.18	0.08	0.42	0.3	107.18	3.7	0.02	0.61	1.68	0.67	10.32	0.01	0.03	0.04	0.06	0.29
372	0.65	0.07	1.6	0.13	0.63	0.25	0.48	0.08	0.73	0.25	0.06	7.18	23.58	3.66	6.12	0.13	0.55	0.18	0.42	0.04	0.02	0.36	0.04	0.05	0.19	0.33	0.36	0.15	3.76	1.88	7.8	1.27	0.42	0.09	0.01	0.15	0.11	41.82	3.21	0.08	0.48	1.14	1.04	9.33	0.14	0.22	0.31	0.79	3
388	0.66	0.01	1.38	0.1	1.18	0.53	0.68	0.09	1.54	0.48	0.04	4.64	17.95	3.86	1.66	0.01	0.03	0.2	0.33	0.1	0.03	0.03	0	0.01	0	0	0.49	0.44	2.38	1.8	3.57	1.25	0.32	0.18	0	0.05	0.09	23.22	2.81	0.01	0.07	0.2	0.38	4.4	0.01	0.02	0.03	0.13	0.58
396	0.96	0.06	5.98	0.78	7.7	2.14	1.81	0.27	2.95	1.24	0.33	7.83	24.35	5.2	18.47	0	0.19	0.7	0.68	0.34	0.03	0.2	0.23	0.02	0.01	0	1.86	1.33	12.48	28.77	6.87	3.12	0.48	0.24	0	0.15	0.27	40.12	2.23	0.01	0.04	0.11	0.29	3.6	0	0.01	0.02	0.06	0.49
398	0.72	0.09	4.77	0.79	3.8	1.28	1.59	0.21	2.7	1.34	0.28	5.48	29.81	5.26	24.38	0.5	0.63	0.61	0.26	0.33	0.02	0.47	0.25	0.08	0.02	0	0.99	0.4	18.12	43.55	10.75	5.69	0.91	0.78	0.01	0.33	0.38	60.17	2.23	0.03	0.28	0.69	0.98	12.72	0.04	0.1	0.2	0.56	4.37
405	0.29	0	0.74	0.05	0.2	0.08	0.25	0.05	0.37	0.03	0.01	13.1	16.83	2.9	8.53	0.12	0.19	0.07	0.03	0.05	0.02	0.47	0	0.03	0.3	0	0.14	0.03	4.76	1.57	12.96	0.88	0.49	0.11	0.02	0.28	0.13	73.44	3.83	0.06	0.72	1.32	0.87	6.39	0.02	0.05	0.06	0.09	0.39
406	1.16	0.08	2.86	0.23	0.43	0.17	0.42	0.09	1.01	0.3	0.02	14.4	15.9	4.56	12.42	0.12	0.21	0.09	0.04	0.06	0.01	1.72	0	0.22	0.66	0	0.4	0.15	6.79	2.6	18.4	2.37	0.75	0.54	0	0.33	0.39	170.55	5.62	0.09	1.09	2.01	0.91	9.24	0.03	0.11	0.14	0.15	0.99
410	0.72	0.01	1.41	0.17	0.7	0.52	0.43	0.08	1.92	0.33	0.03	7.02	16.98	2.54	7.7	0.28	0.48	0.13	0.07	0.04	0.03	1.18	0.06	0.11	0.37	0.58	0.22	0.13	3.78	1.38	5.31	0.39	0.2	0	0	0.07	0.02	26.87	2.59	0.02	0.3	0.63	0.36	6.26	0.01	0.04	0.06	0.09	0.73
412	0.76	0.03	1.55	0.12	0.66	0.59	0.4	0.11	2.13	0.37	0.01	7.87	18.44	2.59	8.32	0.2	0.55	0.16	0.1	0.04	0.02	1.26	0.04	0.11	0.38	1.33	0.27	0.18	3.1	1.31	3.27	0.29	0.19	0	0	0.05	0.02	25.1	2.54	0.02	0.27	0.6	0.36	5.92	0.01	0.04	0.05	0.09	0.69
413	0.98	0.06	10.66	1.27	0.7	0.36	0.43	0.1	0.83	0.14	0.03	5.4	10.53	2.98	12.72	0.18	0.34	0.12	0.12	0.07	0.03	0.42	0	0.08	0.09	0.5	0.3	0.08	4.07	2.68	11.34	2.05	0.43	0.17	0	0.2	0.12	52.97	3.28	0.07	0.59	1.62	1.13	13.39	0.06	0.16	0.22	0.48	3.02
415	0.88	0.08	5.7	1.15	0.36	0.1	0.59	0.06	3.77	0.31	0.1	3.47	8.77	7.05	8.76	0.12	0.12	0.05	0.03	0.05	0.01	0.46	0	0.02	0.08	0	0.34	0.23	5.53	3.6	7.58	1.11	0.44	0.08	0	0.13	0.06	33.56	2.43	0	0.04	0.07	0.18	1.08	0	0	0.01	0.03	0.09
435	0.8	0.09	3.42	0.34	1.1	0.79	1.05	0.07	1.32	0.24	0.04	7.88	21.23	3.88	7.41	0.15	0.22	0.8	0.5	0.13	0.03	0.2	0	0.03	0.01	0	1.08	1.24	6.19	5.68	7.82	2.32	0.57	0.71	0	0.08	0.13	35.91	2.21	0.01	0.07	0.16	0.58	4.74	0	0.01	0.02	0.05	0.22
437	0.76	0.12	3.11	0.23	1.03	0.64	0.92	0.06	1.55	0.17	0.09	11.31	28.65	6	14.18	0.32	0.29	0.63	0.26	0.11	0.04	0.3	0	0.02	0.02	0.27	0.77	1.11	6.34	4.7	7.8	2.61	0.5	0.6	0	0.09	0.11	35.55	2.32	0.01	0.08	0.23	0.43	4.16	0	0.01	0.02	0.05	0.23
439	1.08	0.1	3.17	0.29	1.79	0.98	1.06	0.08	1.31	0.14	0.07	8.11	16.28	3.69	2.84	0.14	0.49	0.92	0.76	0.13	0.03	0.3	0	0.02	0.01	0	1.21	1.76	5.46	4.45	7.06	2.28	0.53	0.44	0	0.08	0.11	32.32	2.14	0.01	0.1	0.27	0.68	5.92	0.01	0.02	0.03	0.09	0.29
441	0.91	0.16	1.22	0.09	1.65	1.05	0.59	0.02	1.04	0.14	0.09	5.88	9.87	4.45	7.98	0.06	0.12	0.32	0.39	0.07	0.03	0.33	0	0.02	0.02	0	1.08	1.6	2.71	1.6	3.04	1.01	0.23	0.21	0	0.04	0.05	18.98	2.45	0.01	0.09	0.24	0.57	4.38	0.01	0.02	0.03	0.13	0.28
443	0.9	0.2	2.42	0.26	1.25	0.81	1.37	0.19	1.92	0.57	0.07	6.61	15.65	4.76	4.54	0.16	0.34	0.17	0.24	0.06	0.03	0.6	0	0.03	0.03	0	0.97	1.21	4.47	3.35	6.13	1.86	0.46	0.54	0	0.09	0.08	29.76	2.48	0.01	0.08	0.2	0.51	4.63	0.01	0.02	0.02	0.13	0.36
445	0.99	0.14	2.62	0.25	1.34	0.31	0.37	0.03	1.99	0.63	0.03	5.37	25.77	5.43	10.29	0.12	0.43	0.1	0.1	0.03	0.02	0.12	0	0.01	0.01	0	0.35	0.39	3.28	2.71	4.13	0.62	0.21	0.18	0	0.05	0.03	13.95	1.88	0.03	0.08	0.23	0.33	3.23	0.03	0.04	0.06	0.18	0.76
447	0.19	0.01	0.59	0.05	0.34	0.23	0.35	0.01	0.64	0.06	0.13	8.29	21.76	6.87	14.65	0.18	0.6	0.13	0.09	0.03	0.03	0.21	0	0.01	0.02	0.09	0.27	0.13	2.53	0.84	4.47	0.21	0.09	0	0	0.11	0.04	14.43	2.57	0.01	0.06	0.15	0.44	3.51	0.02	0.01	0.03	0.2	0.43
452	0.25	0	1.36	0.09	0.41	0.36	0.28	0.04	0.4	0.08	0.02	9.91	8.81	4.05	49.02	0.17	0.7	0.14	0.05	0	0.03	0.69	0.1	0.03	0.36	0	0.35	0.3	2.27	2.2	1.99	0.3	0.09	0	0	0.04	0.01	12.29	2.27	0.06	0.71	2.22	1.73	18.16	0.11	0.28	0.56	1.52	5.14
454	0.85	0.19	3.01	0.18	1.84	0.53	0.46	0.06	1.09	0.11	0.03	12.23	29.03	4.72	1.3	0.34	0.79	0.24	0.17	0.07	0.03	2.24	0	0.19	0.59	0	0.4	0.19	6.45	3.86	12.89	3.04	0.76	0.57	0	0.26	0.18	94.66	4.5	0.12	1.37	2.69	2.03	18.79	0.2	0.52	0.69	1.71	5.65
455	0.79	0.06	1.26	0.11	0.85	0.3	0.7	0.06	1.16	0.18	0.02	14.84	34.32	4.8	6.45	0.19	0.62	0.29	0.59	0.13	0.03	0.59	0	0.05	0.09	0	0.41	0.3	3.54	2.19	4.69	0.99	0.27	0.1	0	0.02	0.05	24.99	2.35	0.03	0.34	0.68	0.8	6.9	0.03	0.07	0.11	0.37	0.94
459	0.93	0.2	3	0.41	0.45	0.6	1.53	0.2	2.06	0.59	0.83	9.46	26.29	7.35	8.18	0.48	2.55	0.14	0.14	0.04	0.02	0.34	0	0.01	0.02	0	0.38	0.32	6.15	1.97	8.29	0.92	0.34	0.02	0	0.19	0.19	37.28	2.83	0.02	0.08	0.2	0.45	4.21	0.03	0.03	0.05	0.25	0.89
465	1.05	0.07	15.12	2.12	1.31	0.99	1.32	0.11	1.63	0.2	0.25	9.3	20.21	7.8	6.67	1.5	1.99	0.18	0.15	0.18	0.04	0.26	0	0.06	0.17	0	0.4	0.88	8.85	4.84	9.49	2.68	0.33	0.08	0	0.16	0.22	54.79	2.91	0.17	1.7	2.05	1.57	12.62	0.12	0.55	0.61	0.48	2.93
466	0.78	0.09	6.17	0.54	0.8	0.41	0.94	0.21	1.75	0.46	0.29	6.86	17.33	6.15	4.45	1.07	0.97	0.12	0.07	0.06	0.03	0.12	0	0.01	0.05	0	0.4	0.67	5.85	2.55	4.99	0.8	0.18	0.03	0	0.09	0.1	21.97	2.2	0.04	0.35	0.41	0.54	4.14	0.03	0.11	0.12	0.14	0.67
467	1.58	0.39	4.13	0.54	1.22	0.58	0.98	0.19	1.61	0.33	0.48	8.3	18.5	7	10.7	0.9	1.58	0.18	0.13	0.12	0.06	0.58	0.01	0.06	0.31	0	0.52	0.47	8.43	4.04	11.56	2.79	0.41	0.2	0	0.19	0.23	56.7	3.02	0.24	1.93	2.57	1.77	14.69	0.13	0.62	0.67	0.48	2.99
468	1.53	0.15	4.17	0.58	1.54	0.61	1.03	0.22	1.62	0.48	0.39	10.21	18.45	6.92	11.13	0.79	1.37	0.2	0.13	0.12	0.06	0.49	0.02	0.08	0.28	0	0.37	0.45	8.1	5.69	11.39	2.83	0.37	0.14	0	0.21	0.26	56.42	3.02	0.23	1.89	2.59	1.74	14.46	0.13	0.6	0.66	0.46	2.97
469	1.35	0.38	2.11	0.32	1.68	1.31	1.01	0.24	1.51	0.47	0.27	7.87	19.36	5.78	18.9	0.9	3.48	0.21	0.1	0.11	0.03	0.37	0	0.03	0.04	0	0.55	0.79	5.53	2.99	4.98	0.74	0.33	0.08	0	0.14	0.07	22.46	2.1	0.03	0.15	0.46	1.02	8.25	0.04	0.06	0.12	0.58	1.84
470	1.27	0.14	3.38	0.52	1.22	1.11	0.94	0.14	1.55	0.36	0.3	7.49	20.42	4.93	7.74	0.91	2.03	0.17	0.13	0.05	0.03	0.18	0	0.04	0.02	0	0.34	0.21	7.39	3.84	7.24	1.09	0.36	0.15	0	0.16	0.13	29.18	2.23	0.03	0.32	0.77	0.89	9.01	0.05	0.14	0.23	0.49	3.21
471	2.51	0.31	9.29	0.86	3.38	1.91	1.75	0.1	2.95	0.15	0.76	20.34	32.28	5.2	11.88	2.13	0.75	0.53	0.08	0.14	0.02	0.65	0.08	0.19	0.34	0.07	1.22	0.7	22.32	9.66	27.37	4.17	1.13	0.22	0.01	0.6	0.48	128.5	3.32	0.05	0.46	0.94	1.18	8.08	0.01	0.03	0.06	0.17	0.62
472	1.31	0.36	3.93	0.52	3.15	1.87	1.07	0.14	2.33	0.58	0.49	15.06	41.61	6.61	8.51	1.71	3.57	0.25	0.12	0.07	0.03	0.59	0.01	0.08	0.14	0	0.4	0.38	7.06	4.25	11.63	1.62	0.47	0.16	0.01	0.31	0.24	56.73	3.43	0.04	0.28	0.78	2.62	10.63	0.02	0.02	0.05	0.42	0.99
474	1.42	0.3	4.59	0.53	3.58	1.69	1.25	0.12	2.2	0.53	0.62	10.18	24.47	4.9	12.97	2.56	3.12	0.16	0.1	0.06	0.03	0.5	0	0.1	0.12	0	0.24	0.26	5.82	3.57	7.46	1.86	0.24	0.1	0	0.19	0.19	58.44	4.18	0.05	0.27	0.56	1.6	6.79	0.02	0.03	0.04	0.24	0.52
475	0.83	0.11	1.74	0.64	5.18	7.46	0.87	0.23	1.14	0.29	0.94	19.06	35.37	7.37	20.33	1.03	3.35	0.17	0.03	0	0	0.23	0	0.03	0.1	0	0.13	0.26	0.35	0.06	0.01	0.02	0	0	0	0	0.01	1.04	1.24	0	0	0.01	0.02	0.44	0	0	0	0.01	0.06
478	1.16	0.11	1.94	0.26	1.79	0.97	1.23	0.03	1.22	0.28	0.18	5.37	25.84	4.59	0.96	0.42	1.52	0.17	0.41	0.1	0.02	0.19	0	0.01	0.02	0	0.46	0.48	5.91	5.17	7.87	1.52	0.42	0.17	0	0.23	0.15	32.42	2.48	0.04	0.23	0.57	0.98	8.26	0.08	0.11	0.16	0.6	2.07
479	1.66	0.2	2.8	0.36	1.97	1.92	2.41	0.13	1.32	0.16	0.66	7.58	20.12	4.13	13.18	0.43	2.38	0.33	1.05	0.09	0.02	0.02	0	0.07	0.02	0	1.2	0.87	9.07	7.4	13.35	1.4	0.72	0.3	0	0.49	0.18	45.56	2.16	0.06	1.59	4.04	1.4	38.48	0.21	0.83	1.2	2.07	14.65
480	1.87	0.1	2.86	0.51	2.44	1.88	1.84	0.33	1.73	0.55	0.67	10.91	25.55	6.23	24.02	1.56	6.68	0.55	0.68	0.16	0.03	1.17	0	0.16	0.09	0	0.34	0.15	6.29	3.6	5.82	0.84	0.32	0.14	0	0.22	0.11	32	2.3	0.06	0.89	1.7	0.77	15.81	0.15	0.52	0.54	0.82	6.82
482	1.27	0.24	2.44	0.44	2.17	1	1.55	0.25	1.69	0.36	0.55	14.42	32.61	10.24	35.64	1.06	5.03	0.38	0.42	0.16	0.02	1.04	0	0.16	0.2	0	0.42	0.1	5.9	3.52	7.19	0.76	0.3	0.02	0	0.23	0.12	33.6	2.37	0.06	0.75	1.89	0.88	13.4	0.04	0.08	0.11	0.16	0.85
486	0.22	0	1.07	0.19	0.72	0.5	0.46	0.03	1.47	0.18	0.77	14.85	63.89	8.63	13.86	0.92	2.51	0.15	0.08	0	0.02	0.17	0	0.02	0.06	0	0.2	0.21	2.65	1.43	1.92	0.18	0.06	0	0	0.08	0.09	12.28	2.64	0.03	0.26	0.6	0.8	8.18	0.08	0.11	0.17	0.63	1.89
487	0.35	0	2.7	0.44	0.96	0.58	0.49	0.03	2.31	0.34	0.88	19.19	75.98	12.28	21.22	0.36	2.23	0.13	0.09	0	0.02	0.16	0	0.01	0.03	0	0.34	0.11	6.05	3.48	3.52	0.48	0.19	0.09	0	0.23	0.08	22.86	1.93	0	0.02	0.06	0.15	1.6	0	0.01	0.01	0.05	0.15
488	2.12	0.62	6.2	0.95	4.05	2.01	2.01	0.34	2.41	0.75	1.27	7.63	15.99	9.7	36.35	0.57	2.12	0.16	0.36	0.1	0.03	0.33	0.01	0.09	0.06	0	0.63	0.24	7.57	11.53	4.07	1.79	0.33	0.39	0	0.11	0.22	52.7	2.41	0.02	0.11	0.41	0.48	4.96	0.01	0.03	0.06	0.2	0.84
489	1.05	0.26	0.99	0.1	2.3	1.2	0.84	0.01	0.64	0.03	0.74	9.97	19.17	4.25	6.28	1.91	2.59	0.22	0.13	0.22	0	1.77	0	0.12	0.45	0	1.2	2.64	7.34	6.56	6.33	0.84	0.23	0.11	0	0.11	0.09	29.26	2.27	0.42	0.77	1.35	3.53	8.68	0.01	0.02	0.03	0.07	0.24
491	1.74	0.25	5.34	0.98	9.46	3.06	1.71	0.15	1.68	0.36	0.29	4.37	8.66	4.27	18.47	0.49	2.04	0.38	0.68	0.2	0.04	0.44	0.24	0.06	0.1	0	1.68	0.54	12.95	27.83	8.36	4.1	0.82	0.7	0	0.32	0.29	51.16	2.37	0.05	0.34	1.01	1.26	15	0.1	0.16	0.37	1.23	6.76
493	0.95	0.05	1.44	0.2	25.75	5.81	2.24	0.23	2.75	0.92	0.41	7.73	16.71	4.78	13.98	1.54	5.86	0.91	2.44	0.27	0.06	0.18	0.21	0.01	0.05	0	5.16	4	13.32	28.09	5.97	1.54	0.43	0.23	0	0.22	0.1	25.69	1.67	0.02	0.04	0.58	1.95	19.14	0	0	0.01	0.02	0.12
498	0.44	0.01	0.87	0.11	1.1	0.81	0.72	0.03	0.37	0.05	0.13	2.54	2.02	1.57	14.93	0.53	0.6	0.06	0.09	0	0.02	0.01	0	0	0.01	0	0.19	0.04	0.31	0.34	0.3	0.05	0.01	0	0	0.01	0.02	2.14	2.07	0.05	0.17	0.5	0.63	5.87	0.01	0.01	0.01	0.05	0.18
499	0.32	0.06	0.9	0.13	0.68	0.83	1.12	0.16	1.29	0.49	0.18	5.39	15.82	5.5	17.71	0.55	0.69	0.1	0.23	0.02	0	0.02	0	0	0.01	0	0.21	0.2	1.28	0.91	0.83	0.1	0.03	0	0	0.02	0.03	3.8	1.74	0.01	0.09	0.25	0.41	5.25	0.02	0.03	0.05	0.28	1.1
501	1.35	0.11	11.05	1.59	3.28	1.34	0.63	0.2	1.81	0.29	0.09	16.71	47.29	3.68	8.84	2.73	5.36	0.32	0.14	0.2	0.03	1.48	0.21	0.33	1.05	0	0.24	0.07	7.84	6.32	14.81	2.48	0.43	0.14	0	0.37	0.56	167.33	6.12	0.14	1.95	3.8	3.86	21.97	0.09	0.19	0.27	0.84	2
504	0.4	0.01	0.88	0.07	1.2	0.74	0.4	0.03	0.45	0.01	0.47	2.37	8.29	5.76	3.8	0.99	1.68	0.11	0.12	0.07	0.04	0.48	0.01	0.01	0.02	0.09	0.27	0.25	0.62	0.28	0.9	0.09	0.03	0	0	0.01	0.03	2.92	1.89	0.01	0.01	0.04	0.41	3.72	0.02	0.01	0.01	0.37	1.15
505	0.5	0.01	3.3	0.86	1.23	0.88	0.56	0.04	0.85	0.15	0.97	5.02	28.37	5.69	44.15	1.6	2.25	0.16	0.28	0.19	0.06	0.28	0.11	0.03	0.39	0	0.15	0.05	5.05	3.77	8.37	0.52	0.16	0	0.01	0.21	0.12	45.52	3.11	0.11	0.67	2.29	1.3	18.43	0.11	0.23	0.49	0.69	4.71
512	0.74	0.18	4.1	0.5	2.47	1.57	0.66	0.1	1.14	0.1	0.65	21.53	36.28	7.31	2.93	2.25	2.98	0.16	0.04	0.06	0.05	0.19	0.01	0.08	0.13	0	0.36	0.27	10.41	10.02	17.87	2.13	0.64	0.41	0	0.59	0.28	67.37	2.78	0.08	2.73	5.43	2.67	33.23	0.04	0.18	0.23	0.32	2.53
513	1.93	0.14	17.44	3	5.29	0.98	0.67	0.11	1.3	0.33	0.24	16.2	39.91	4.06	17.94	3.8	8.82	0.61	0.38	0.18	0.06	1.81	0.02	0.18	0.47	0	0.34	0.06	7.85	7.6	15.07	2.75	0.39	0.29	0	0.3	0.6	146.66	5.32	0.15	0.94	2.26	3.21	14.51	0.07	0.13	0.19	0.71	1.45
516	0.31	0	3.45	0.5	0.87	0.47	0.7	0.25	0.93	0.2	0.45	17.96	27.65	6.61	28.8	0.25	0.25	0.03	0	0.02	0	1.67	0.21	0.19	0.68	0.11	0.36	0.19	6.57	4.93	10.31	1.19	0.33	0.22	0	0.27	0.15	37.35	2.95	0.04	0.64	1.7	0.71	12.07	0.03	0.11	0.19	0.21	1.79
525	0.56	0.06	14.25	3.1	1.59	0.96	1.02	0.35	2.66	1.14	0.29	10.75	44.88	9.46	23.55	0.35	0.27	0.02	0	0.02	0	1.99	0.48	0.03	0.41	0.06	0.43	0.33	5.5	6.8	4.48	0.8	0.19	0.19	0	0.08	0.06	19.4	1.96	0.01	0.09	0.44	0.48	9.13	0.02	0.03	0.11	0.48	3.72
528	0.54	0.01	1.17	0.16	1.01	0.56	0.34	0.06	0.85	0.14	0.08	11.39	29.02	5.85	19.21	1.49	2.14	0.15	0.1	0.05	0.03	0.62	0.01	0.02	0.06	0.05	0.39	0.35	3.24	2	7.43	0.63	0.17	0.05	0	0.2	0.1	22.2	2.81	0.03	0.07	0.3	0.57	5.52	0.02	0.01	0.03	0.27	0.69
529	0.82	0.07	2.9	0.33	2.86	3.47	0.95	0.06	0.95	0.15	0.26	11.69	28.18	10.27	82.67	1.07	4.4	0.41	0.41	0.14	0.03	2.5	0	0.15	0.41	1.94	0.81	0.5	6.47	5.17	15.25	1.79	0.33	0.21	0	0.47	0.43	75.54	4.01	0.07	0.9	3.82	2.92	35.19	0.29	0.59	1.23	4.32	13.94
535	1.55	0.08	12.24	1.19	3.15	1.4	1.3	0.12	1.28	0.26	0.16	7.35	19.02	4.86	34.02	1.33	7.67	0.64	0.94	0.1	0.04	1.12	0	0.12	0.17	0.02	0.69	0.9	10.47	10.63	12.34	1.95	0.49	0.42	0	0.45	0.28	76.55	2.78	0.05	0.4	1.41	1.21	13.11	0.11	0.23	0.39	1.16	4.52
542	0.38	0.01	1.3	0.2	0.79	0.88	0.49	0.09	1.74	0.24	0.37	16.48	57.08	13.19	27.99	1.01	1.97	0.15	0.05	0.01	0.01	0.22	0	0.02	0.03	0.01	0.28	0.15	3.64	1.86	1.81	0.18	0.06	0	0	0.08	0.07	10.33	2.09	0.01	0.15	0.53	0.56	9.07	0.01	0.01	0.03	0.12	0.54
547	1.42	0.08	3.7	0.51	4.02	0.99	1.25	0.06	1.64	0.24	0.31	22.15	53.78	8.71	23.05	2.35	8.33	0.92	0.68	0.09	0.03	1.66	0	0.18	0.58	0.31	0.79	0.53	13.54	10	19.53	2.28	0.7	0.25	0	0.81	0.66	134.07	4.2	0.08	1.06	3.78	2.7	29.74	0.21	0.49	0.86	2.75	9.47
555	0.74	0.02	3.19	0.28	1.34	0.79	0.87	0.11	1.08	0.16	0.29	14.21	23.88	6.61	39.48	0.16	0.35	0.17	0.1	0.06	0	1.21	0.2	0.12	0.55	0.59	0.3	0.24	6.32	7.71	10.05	1.9	0.37	0.33	0.04	0.29	0.18	48.12	3.07	0.03	0.43	1.4	0.61	11.95	0.02	0.09	0.19	0.39	3.19
557	0.91	0.04	3.7	0.66	2.64	1.08	0.82	0.15	1.03	0.36	0.49	4.63	18.69	5.72	21.17	1.57	2.22	0.25	0.15	0.19	0.1	0.5	0	0.04	0.15	0	0.22	0.09	6.77	6.26	9.52	1.28	0.36	0.3	0	0.26	0.2	50.91	3.32	0.09	0.82	2.54	1.28	17.83	0.2	0.42	0.82	1.02	6.58
561	1.41	0.22	8.77	1.3	1.98	0.7	0.49	0.1	2.43	1.07	0.12	9.64	45.64	7.19	20.78	0.96	1.44	0.24	0.23	0.11	0.02	0.34	0	0.05	0.11	0	0.51	0.86	7.87	6.64	7.22	1.42	0.38	0.3	0	0.13	0.17	38.24	2.4	0.16	0.78	1.18	0.78	5.35	0.05	0.2	0.25	0.17	1.23
564	0.48	0	1.95	0.3	1.64	1.48	1.32	0.14	2.36	0.77	0.47	5.79	35.8	5.14	18.16	0.57	1.61	0.19	0.31	0.01	0.03	0.32	0	0.02	0.02	0	0.19	0.15	2.01	2.39	2.64	0.3	0.09	0.02	0	0.09	0.03	10.29	2.02	0.02	0.13	0.66	1.02	14.12	0.04	0.06	0.14	0.66	3.82
567	1.25	0.08	5.64	0.73	4.04	1.8	0.74	0.02	1.81	0.27	0.19	12.16	53.08	6.61	5.42	3.64	7.35	0.73	0.5	0.15	0.06	0.21	0	0.03	0.02	0	0.47	0.39	9.76	10.31	7.72	1.43	0.44	0.35	0	0.2	0.15	31.46	1.69	0.02	0.36	0.98	1.19	11.09	0.02	0.07	0.11	0.24	1.11
569	1.29	0.02	5.82	0.65	3.54	1.73	0.52	0.04	2.04	0.28	0.23	15.93	67.04	8.53	4.97	4.61	10.7	0.92	0.61	0.15	0.05	0.28	0	0.04	0.05	0	0.26	0.2	11.38	12.4	9.05	1.39	0.44	0.28	0	0.2	0.17	35.5	1.85	0.02	0.27	0.73	1.1	8.28	0.02	0.03	0.04	0.12	0.39
571	2.3	0.32	3.39	0.49	5.18	1.2	2.45	0.26	2.93	0.87	0.64	5.74	27.41	4.16	4.87	0.07	0.14	1.04	2.73	0.14	0.03	0.2	0	0.04	0.03	0.05	0.86	1.56	10.15	12.43	7.17	0.94	0.37	0.39	0	0.21	0.14	32.6	1.63	0.15	0.67	1.75	1.33	12.87	0	0	0	0	0.01
572	0.58	0.03	1.22	0.15	3.86	3.1	0.54	0.04	2.68	0.52	0.05	9.54	68.67	10.1	7.04	2.04	2.31	0.34	0.2	0.08	0.09	0.08	0	0.01	0.03	0.01	0.2	0.09	4.67	2.57	5.02	0.63	0.1	0.03	0	0.06	0.08	15.65	1.88	0.01	0.07	0.27	0.7	6.28	0	0	0.01	0.06	0.21
576	0.53	0.01	1.15	0.21	3.53	2.24	0.71	0.04	2.39	0.59	0.1	11.49	61.96	7.15	21.27	2.67	4.03	0.75	0.59	0.14	0.08	0.03	0	0.02	0.03	0.01	0.39	0.59	6.07	3.8	6.28	0.77	0.16	0.06	0	0.12	0.08	21.35	1.85	0.02	0.24	0.92	1.64	11.71	0.01	0.02	0.03	0.15	0.51
587	0.54	0.02	0.86	0.13	4.56	2.37	0.79	0.04	2.05	0.27	0.08	9.28	49.33	8.55	17	2.2	4.26	0.39	0.33	0	0.08	0.02	0	0.01	0.04	0	0.21	0.11	4.91	4.21	3.36	0.48	0.11	0.04	0	0.05	0.03	12.36	1.55	0.02	0.15	0.71	1.73	14.62	0	0.01	0.01	0.1	0.37
590	1.03	0.04	1.02	0.14	2.03	1.19	0.58	0.05	1.32	0.22	0.13	10.17	33.44	6.01	8.57	0.73	1.31	0.12	0.06	0.02	0.01	0.44	0	0.03	0.05	0	0.23	0.15	2.68	3	3.37	0.73	0.15	0.1	0	0.11	0.05	13.99	2.32	0.04	0.26	0.62	0.96	10.2	0.06	0.08	0.16	0.71	2.58
591	1.56	0.06	1.57	0.31	9.69	4.23	1.44	0.08	4.65	1	0.85	8.45	49.46	8.76	0.1	2.77	5.92	0.65	0.56	0.17	0.1	0.02	0	0	0.01	0	0.28	0.15	7.67	4.11	6.83	0.91	0.28	0.1	0	0.19	0.15	30.2	2.2	0.01	0.13	0.52	0.91	6.93	0	0	0.01	0.07	0.14
603	0.77	0.04	1.55	0.31	1.83	1.34	0.87	0.08	1.26	0.14	0.4	10.57	28.06	6.65	20.19	0.94	2.92	0.25	0.22	0.03	0.03	0.31	0	0.01	0.03	0.04	0.37	0.22	4.11	3.58	5.24	0.61	0.14	0.03	0	0.14	0.16	16.42	2.24	0.02	0.14	0.54	0.96	10.43	0.04	0.06	0.14	0.92	2.87
620	0.99	0.09	0.98	0.16	4.03	1.79	2.9	0.28	6.06	4.21	0.53	4.09	13.17	5.72	10.17	1.8	7.74	0.64	0.61	0.08	0.03	0.23	0	0.02	0.02	0	1.35	2.72	3	1.25	1.76	0.2	0.08	0	0	0.04	0.09	8.45	1.7	0.01	0.02	0.04	0.86	4.39	0.01	0	0	0.07	0.18
621	0.93	0.04	3.21	0.56	2.27	0.88	0.7	0.13	1.39	0.5	0.33	5.98	18.99	5.88	18.64	0.87	3.25	0.26	0.22	0.04	0.03	0.27	0	0.01	0.02	0	0.68	0.56	3.3	2.79	3.38	0.54	0.27	0.13	0	0.14	0.07	16.02	2.11	0.04	0.15	0.23	0.56	3.46	0.07	0.05	0.08	0.33	0.94
622	1.04	0.1	1.94	0.28	2	1.08	0.9	0.05	1.08	0.23	0.25	6.96	29.84	4.51	13.49	0.66	3.45	0.36	0.76	0.04	0.03	0.87	0.14	0.09	0.41	0.04	0.43	0.26	5.83	6.12	7.62	1.3	0.39	0.24	0.01	0.24	0.15	46.75	3.28	0.15	0.84	2.14	1.76	16.74	0.24	0.38	0.54	1.36	5.3
624	0.43	0	0.82	0.1	0.87	1.34	0.61	0	0.61	0.05	0.05	16.71	23.86	4.85	5.85	0.58	0.66	0.18	0.09	0.07	0.02	0.48	0	0.02	0.06	0.03	0.35	0.52	4.57	2	2.79	0.81	0.21	0.12	0	0.06	0.26	14.9	2.06	0.02	0.04	0.08	0.59	2.57	0	0	0	0.04	0.14
626	2.11	0	5.32	0.18	5.02	2.45	1.18	0.02	2.07	0.11	0.4	22.89	37.83	6.48	7.76	3.25	0.49	0.07	0.02	0.01	0.02	0.33	0.03	0.06	0.19	0	0.77	0.6	14.24	9.14	15.64	2.08	0.69	0.22	0	0.46	0.11	69.52	2.79	0.11	0.88	1.78	2.84	13.74	0.01	0.04	0.06	0.18	0.76
632	1.98	0.21	9.92	1.23	7.82	1.04	0.63	0.07	3.92	0.82	0.22	12.55	62.98	8.84	10.19	4.36	7.76	1.38	0.86	0.42	0.02	4.23	0.76	0.35	1.19	1.06	0.94	1.08	35.92	30.87	48.69	6.04	2.33	1.2	0.08	1.17	1.86	258.76	3.21	0.58	2.96	6.61	11.02	35.91	0.06	0.08	0.1	0.36	0.8
635	0.51	0	2.07	0.32	7.09	3.03	1.3	0.17	2.59	0.58	0.51	22.52	59.31	5.02	8.16	0.35	2.36	0.71	5.62	0.06	0.04	0.01	0	0	0.03	0.06	2.27	2.31	9.4	9.69	7.96	0.59	0.29	0.08	0	0.17	0.03	22.18	1.64	0.05	0.21	0.72	2.46	13.45	0	0	0.01	0.02	0.05
639	0.9	0.04	2.72	0.41	2.69	2.15	1.3	0.36	4.49	1.87	0.37	3.48	12.82	4.22	11.28	1.3	3.5	0.64	0.81	0.16	0.03	0.04	0	0.08	0.03	0	0.59	0.41	7.74	7.65	5.35	1.23	0.37	0.23	0	0.17	0.08	37.22	2.17	0.04	0.18	0.57	0.4	5.57	0.04	0.06	0.09	0.2	1
645	1.71	0.31	1.11	0.12	4.3	3.19	1.38	0.05	1.44	0.21	0.38	12.72	26.45	5.31	17.64	0.7	1.98	0.48	1.29	0.04	0.02	1.61	0	0.04	0.04	0.51	2.5	5.18	9.87	10.24	5.74	0.74	0.27	0.16	0	0.11	0.11	25.38	1.6	0.01	0.04	0.12	0.83	14.35	0	0	0	0	0.01
649	0.63	0.03	13.94	1.99	1.45	1.31	2.92	0.85	7.93	3.15	0.81	16.63	58.27	15.6	10.93	2.6	1.63	0.24	0.05	0.1	0.01	1.01	1.83	0.08	1.17	3.65	0.45	0.22	11.65	12.24	11.8	3.61	0.54	0.35	0	0.29	0.44	102.31	3.57	0.03	0.12	0.36	0.68	6.94	0.01	0.02	0.04	0.11	0.8
652	0.57	0	2.44	0.3	1.73	1.37	1.99	0.54	7.07	4.07	0.83	7.78	29.71	14.21	28.32	0.17	0.28	0.08	0.07	0.04	0.02	0.52	0	0.02	0.03	0.19	0.25	0.12	5.3	2.96	5.31	0.92	0.21	0.04	0	0.1	0.07	19.21	1.99	0	0.01	0.09	0.14	3.1	0	0	0.02	0.12	0.6
654	0.48	0	11.48	3.14	1.6	0.94	0.87	0.12	1.4	0.27	0.13	21.21	37.9	6.65	29.31	0.19	0.91	0.08	0.04	0	0	1.99	0.07	0.13	0.59	0	0.48	0.21	2.91	2.22	3.43	0.49	0.12	0.06	0	0.09	0.15	80.08	6.07	0.01	0.07	0.2	0.11	1.49	0.01	0.02	0.03	0.08	0.35
656	0.91	0.03	7.71	1.3	2.59	2.26	0.6	0.03	0.66	0.09	0.24	5.48	18.8	4.1	1.58	0.61	1.28	0.14	0.14	0.07	0.05	0.43	0.02	0.06	0.3	0	0.24	0.08	6.76	5.85	9.65	2.77	0.53	0.48	0	0.22	0.32	89.01	4.41	0.14	1.08	2.64	0.93	11.33	0.07	0.33	0.58	0.31	2.6
669	1.53	0.13	3.3	0.56	5.15	1.51	1.02	0.01	0.33	0.02	0.32	1.65	2.22	2.76	3.55	0.44	0.34	0.08	0.07	0.08	0.01	0.24	0	0.02	0.02	0	0.18	0.26	3.23	3.67	2.76	0.53	0.18	0.1	0	0.1	0.1	11.27	1.83	0.08	0.24	0.58	0.86	6.27	0.2	0.11	0.15	0.7	1.03
670	0.53	0.03	4.48	1.02	2.07	1.14	0.36	0.02	0.62	0.02	0.43	7.02	11.55	2.19	4.2	1.53	1.01	0.21	0.11	0.12	0.02	2.21	0.01	0.09	0.29	0.46	0.88	1.07	34.59	44.6	27.19	11.67	2.17	2.67	0.47	0.96	1.67	209.95	3.07	0.12	0.47	1.09	1.28	8.32	0.01	0.03	0.03	0.03	0.1
672	0.73	0.09	1.02	0.11	2.89	1.24	0.91	0.04	0.51	0.09	0.24	4.61	5.62	1.06	0.45	0.49	0.25	0.05	0.03	0.06	0.01	0.02	0	0.02	0	0	0.14	0.25	3.46	3.98	2.37	0.98	0.21	0.05	0	0.07	0.06	14.23	2.06	0.01	0.17	0.4	0.21	2.04	0.02	0.08	0.08	0.1	0.44
673	0.29	0	3.83	0.73	1.32	0.68	0.35	0.02	0.16	0.01	0.34	1.13	0.8	1.37	1.89	0.18	0.09	0.01	0.02	0.04	0.02	0.02	0	0	0	0	0.12	0.12	0.32	0.75	0.3	0.2	0.06	0	0	0.01	0.03	2.33	2.21	0	0	0	0.01	0.04	0	0	0	0	0.01
676	0.86	0.02	3.35	0.46	2.36	1.9	0.79	0.24	1.73	0.6	0.46	6.93	14.47	5.58	21.09	0.57	0.8	0.07	0.06	0.03	0.02	1.1	0	0.05	0.03	0	0.4	0.38	4.91	7.81	3.37	1.01	0.19	0.22	0	0.1	0.06	18.66	1.98	0.02	0.16	0.59	0.67	11.77	0.03	0.09	0.19	0.75	6.37
677	0.53	0.02	2.54	0.34	1.44	1.03	0.39	0.08	2.15	0.35	0.49	10.37	34.26	12.48	15.41	0.52	0.68	0.07	0.05	0	0.01	0.44	0	0.01	0.03	0	0.19	0.19	4.76	3.8	4.44	0.76	0.17	0.06	0	0.11	0.05	15.98	1.9	0.01	0.05	0.24	0.28	6.09	0.01	0.02	0.04	0.15	1.34
682	0.73	0.11	3.46	0.57	3.11	1.7	0.81	0.13	1.27	0.21	0.36	18.47	34.84	9.88	22	1.46	5.18	0.42	0.3	0.11	0.02	2.42	0	0.18	0.35	2.16	0.96	0.92	12.82	12.3	17.64	2.52	0.58	0.33	0	0.6	0.46	74.88	2.94	0.05	0.4	1.65	1.29	19.13	0.09	0.15	0.29	1.16	4.17
686	0.56	0.01	0.86	0.12	1.27	0.6	0.23	0.04	0.77	0.14	0.04	8.2	34.55	6.98	16.96	0.61	2.33	0.15	0.07	0	0.02	0.9	0	0.02	0.03	0.08	0.42	0.25	3.83	0.98	4.26	0.28	0.11	0	0	0.15	0.12	35.97	4.69	0.02	0.03	0.12	0.32	2.89	0.02	0.01	0.01	0.17	0.39
687	0.83	0.08	8.77	1.37	2.91	1.5	1.01	0.05	1.9	0.24	0.13	11.89	44.29	6.41	18.15	1.41	4.74	0.44	0.52	0.12	0.05	0.51	0	0.11	0.07	0	0.46	0.32	12.33	14.73	7.26	2.36	0.48	0.84	0	0.24	0.27	67.82	2.84	0.03	0.18	0.38	0.39	3.5	0.03	0.06	0.06	0.17	0.56
688	0.61	0.08	11.17	2.05	2.03	0.58	0.69	0.05	1.6	0.09	0.31	7.89	27.33	3.94	20.58	0.93	3.27	0.29	0.38	0.05	0.04	0.54	0	0.09	0.13	0	0.46	0.2	10.59	13.08	6.5	1.84	0.54	0.66	0	0.24	0.23	65.15	2.96	0.04	0.23	0.41	0.54	3.32	0.07	0.11	0.12	0.33	1.05
693	0.93	0.19	2.18	0.28	3.21	1.37	0.62	0.03	1.3	0.18	0.05	15.59	42.46	6.07	5.37	2.75	5.35	0.76	0.89	0.09	0.02	0.31	0	0.02	0.04	0	1.55	2.84	22.01	15.83	14.16	2.51	1.41	1.35	0.01	0.33	0.27	52.78	1.65	0.01	0.11	0.5	0.64	7.84	0	0	0	0	0
725	0.39	0.02	1.48	0.26	1.44	1.05	0.86	0.08	1.5	0.34	0.53	19.55	50.64	11.32	38.99	1.24	3.1	0.3	0.16	0.02	0.02	2.03	0	0.08	0.27	0.84	0.57	0.44	7.72	5.21	12.1	1.07	0.22	0	0	0.29	0.19	40.11	2.91	0.04	0.31	1.22	1.68	15.3	0.06	0.09	0.2	1.31	3.6
726	0.75	0.03	1.07	0.13	5.57	2.73	1.27	0.09	3.63	1.25	0.38	13.57	58.93	7.04	4.54	0.69	1.23	0.3	0.8	0	0.07	0.03	0	0.01	0.01	0	0.41	0.55	3.28	2.99	2.31	0.33	0.1	0.08	0	0.06	0.04	8.24	1.46	0.01	0.18	0.55	0.77	9.49	0.02	0.04	0.05	0.2	0.58
727	2.13	0.16	1.96	0.37	4.4	1.24	1.79	0.1	1.67	0.25	0.16	22.03	43.72	3.11	3.16	2.21	6.94	0.42	0.35	0.01	0.02	0.1	0	0.01	0.02	0.03	0.27	0.66	3.82	7.99	1.69	0.17	0.07	0.01	0	0.05	0.06	9.92	1.54	0.01	0.17	0.5	0.59	5.17	0.05	0.12	0.18	0.68	1.57
729	1.13	0.14	1.43	0.24	1.97	0.56	1.09	0.17	3.77	1.12	0.12	11.98	51.69	4.2	2.85	0.42	1.09	0.14	0.72	0.03	0.02	0.05	0	0.02	0	0	0.19	0.17	5.71	6.74	2.56	0.25	0.13	0.04	0	0.06	0.04	12.89	1.49	0.01	0.05	0.1	0.1	1.22	0.03	0.04	0.06	0.16	0.68
734	1.08	0.07	14.36	3.26	1.54	0.43	0.4	0.05	1.13	0.2	0.04	11.85	35.47	5.38	26.85	0.71	0.94	0.1	0.07	0.04	0.01	0.31	0	0.04	0.05	0	0.31	0.21	5.15	6.89	4.77	0.81	0.18	0.14	0	0.11	0.09	25.37	2.7	0.06	0.14	0.53	0.48	3.6	0.01	0.01	0.02	0.06	0.16
740	2.16	0.11	5.11	0.97	3.76	3.51	0.43	0.04	2.02	0.28	0.21	28.91	57.59	7.72	8.05	2.95	12.04	0.81	0.19	0.09	0.03	1.77	0.02	0.36	0.46	0	0.58	1.11	11	4.05	21.55	2.01	0.58	0.04	0	0.66	0.7	186.71	5.23	0.06	0.55	1.66	3.71	23.26	0.04	0.05	0.09	0.67	1.56
743	1.07	0.11	1.44	0.27	0.97	0.46	1.59	0.06	2.48	0.17	0.48	17.65	61.35	9.23	27.17	1.52	4.28	0.37	0.18	0.08	0.02	0.47	0	0.01	0.02	0.03	0.27	0.19	12.63	14.97	8.84	1.65	0.31	0.25	0.01	0.21	0.1	37.65	1.59	0.01	0.21	0.49	0.52	6.07	0	0	0.01	0.02	0.09
746	2.19	0.18	16.66	3.25	1.65	0.67	1.94	0.1	1.12	0.19	0.54	19.35	34	7.54	33.98	0.75	3.4	0.32	0.36	0.09	0.02	1.66	0.01	0.23	0.25	0.02	0.32	0.21	9.34	5.45	11.5	1.1	0.36	0.16	0	0.39	0.25	41.52	2.59	0.1	1.12	2.54	1.12	16.23	0.13	0.19	0.22	0.39	1.28
747	0.87	0.06	18.63	4.26	1.69	0.96	0.43	0.05	0.91	0.12	0.03	30.14	40.78	8.21	32.45	0.76	3.78	0.23	0.11	0.02	0.01	1.15	0	0.19	1.09	0.14	0.38	0.12	9.44	5.84	10.5	1.36	0.4	0.15	0.01	0.45	0.27	58.2	3.24	0.12	1.62	3.9	1.48	24.67	0.07	0.19	0.22	0.29	1.53
748	1	0.04	13.71	2.94	2.14	0.65	1.09	0.04	0.91	0.06	0.31	33.25	44.81	6.77	28.19	0.78	2.2	0.18	0.11	0.05	0.01	1.26	0.1	0.2	1.01	0	0.28	0.14	12.6	6.61	15.43	1.13	0.48	0.08	0.04	0.63	0.49	92.04	4.39	0.11	1.83	4.58	1.24	25.05	0.08	0.23	0.26	0.3	1.53
750	1.72	0.1	8.04	1.01	2.59	1.4	1.18	0.04	1	0.08	0.38	23.98	36.94	7.41	25.75	0.11	0.74	0.08	0.39	0.02	0.01	0.8	0.35	0.14	1.26	0.22	0.32	0.23	6.09	6.47	4.26	0.65	0.24	0.07	0.01	0.22	0.09	28.48	2.33	0.09	1.04	2.41	1.14	15.83	0.04	0.11	0.13	0.17	0.91
751	0.73	0.05	0.99	0.15	0.69	0.45	0.35	0.05	1.32	0.28	0.14	4.81	23.72	4.79	61.88	0.52	2.7	0.17	0.14	0.07	0.03	0.06	0	0	0	0.01	0.28	0.17	2.46	2.4	2.23	0.15	0.07	0.01	0	0.05	0.05	7.76	1.84	0	0.01	0.01	0.05	0.13	0	0	0	0.02	0.03
756	0.59	0.05	2.78	0.24	1.23	1.06	0.5	0.07	0.56	0.07	0.14	13.66	9.39	6.71	19.23	0.31	0.5	0.04	0.01	0.01	0.01	2.1	0.32	0.1	0.55	0.11	0.42	0.12	5.96	4.9	7.13	0.75	0.21	0.05	0	0.24	0.14	28.6	3	0.03	0.21	0.7	0.41	6.95	0.02	0.04	0.07	0.13	0.89
758	0.67	0.13	3.5	0.54	1.69	0.9	1.71	0.02	1.24	0.14	0.22	8.92	49.58	4.57	22.48	1.3	5.3	0.35	0.3	0.06	0.03	0.33	0	0.07	0.12	0	0.22	0.11	10.85	48.52	8.01	4	0.46	1.05	0.01	0.28	0.33	45.28	1.87	0.03	0.31	1.03	1.02	12.59	0.04	0.11	0.21	0.48	2.28
759	1.25	0.19	4.89	0.74	4.26	1.98	2.45	0.04	3.01	0.3	0.43	12.55	48.72	4.18	33.84	1.28	7.5	0.88	2.36	0.23	0.01	0.3	0	0.05	0.01	0.24	1.09	3.27	33.92	50.84	8.64	3.33	0.73	1.52	0	0.34	0.37	65.46	1.48	0.01	0.08	0.31	0.37	3.83	0	0.01	0.01	0.01	0.05
760	0.67	0.01	9.34	1.77	1.62	1.27	1.17	0.07	1.6	0.29	0.24	6.18	42.14	4.74	30.15	0.6	1.64	0.24	0.35	0.07	0.04	0.08	0	0.01	0.02	0	0.43	0.03	8.53	14.54	12.58	1.89	0.35	0.38	0.01	0.33	0.17	41.47	2.21	0.07	0.52	2.05	0.85	19.43	0.1	0.22	0.45	0.55	4.26
761	0.54	0.05	2.84	0.37	1.24	0.73	0.92	0.05	2.38	0.38	0.3	14.93	81.23	7.98	37.55	1.76	6.06	0.49	0.54	0.1	0.03	0.14	0	0.04	0.01	0	0.2	0.12	10.09	38.8	5.72	1.97	0.25	0.52	0	0.13	0.16	30.85	1.65	0.01	0.05	0.15	0.23	2.36	0	0	0.01	0.03	0.09
762	0.63	0.01	1.37	0.32	1.37	0.56	3.83	0.48	1.87	1.13	0.62	3.58	6.36	2.33	6.55	0.74	0.81	0.21	0.1	0.13	0.01	1.03	1.01	0.03	0.4	0.79	0.37	0.8	16.36	26.79	7.38	2.36	0.46	0.5	0.09	0.17	0.2	44.71	2.1	0.26	0.87	1.65	3.43	10.95	0.12	0.27	0.33	0.74	1.46
763	1.45	0.12	26.22	6.8	2.24	0.71	1.87	0.15	1.01	0.13	0.25	24.23	22.47	7.23	63.37	0.81	2.4	0.41	0.42	0.11	0.02	0.27	0	0.24	0.03	0.35	0.36	0.11	13.46	16.06	17.86	2.45	0.72	0.45	0	0.72	0.69	86.6	3.84	0.16	1.96	4.99	1.5	25.5	0.11	0.29	0.33	0.38	1.73
764	0.82	0.01	14.64	2.83	1.39	0.79	0.86	0.14	1.16	0.21	0.17	24.08	37.26	6.87	19.73	0.93	1.91	0.13	0.06	0.02	0.01	1.46	0.03	0.13	0.5	0	0.66	0.12	8.28	4.88	10.77	1.03	0.34	0.1	0	0.41	0.41	102.82	6.25	0.07	0.68	1.75	0.83	10.37	0.03	0.06	0.08	0.11	0.52
765	0.53	0.05	1.76	0.38	1.4	1.08	0.7	0.14	1.22	0.22	0.17	20.22	48.19	7.01	26.04	0.59	1.55	0.18	0.14	0.07	0.02	0.38	0	0.06	0.06	0	0.25	0.25	5.35	6.29	10.92	1.22	0.28	0.14	0	0.29	0.26	47	4.32	0.02	0.27	0.99	0.59	10.81	0.03	0.07	0.13	0.37	1.72
766	0.71	0.04	9.97	2.18	2.46	1.52	2.05	0.21	2.76	1.02	0.64	6	25.8	5.64	20.19	1.63	3.43	0.73	0.87	0.12	0.05	0.09	0	0.02	0.03	0	0.28	0.18	4.23	8.61	5.69	0.71	0.24	0.22	0	0.17	0.09	13.8	2.01	0.07	0.39	1.1	1.61	17.54	0.13	0.18	0.25	0.96	3.69
768	0.7	0.03	12.45	2.24	1.66	0.79	0.28	0.05	0.48	0.02	0.24	8.66	6.49	6.37	45.67	0.04	0.67	0.04	0.03	0.01	0.01	1.25	0.15	0.06	0.4	0	0.55	0.07	4.22	4.28	2.23	0.23	0.09	0.03	0	0.07	0.04	14.07	1.86	0.03	0.22	0.69	0.37	5.62	0.02	0.04	0.06	0.12	0.74
769	0.55	0.02	1.95	0.39	3.35	2.56	1.42	0.28	3.41	1.66	0.19	7.87	20.95	5.42	13.35	2.02	3.54	0.41	0.35	0.01	0.01	0.24	0	0.02	0.04	0	1.31	3.32	4.35	10.46	3.04	1.01	0.14	0.05	0	0.13	0.08	19.67	2.62	0.01	0.03	0.09	1.08	6.81	0	0.01	0.02	0.02	0.32
780	0.43	0.04	2.32	0.4	2.46	0.86	0.37	0.1	1.12	0.19	0.02	13.68	36.65	2.59	11.06	1.64	4.45	0.3	0.21	0.02	0.03	0.17	0	0.07	0.11	0.08	0.24	0.11	12.84	16.6	16.69	1.31	0.55	0.22	0	0.58	0.27	45.91	2.35	0.05	0.49	1.94	2.52	20.33	0.07	0.18	0.34	1.36	4.44
784	0.66	0.01	1.96	0.26	1.86	0.79	1.13	0.06	1.87	0.14	0.36	7.38	26.83	5.15	19.91	1.09	4.35	0.37	0.67	0.02	0.02	0.03	0	0.02	0.02	0	0.38	0.17	5.77	11.18	5.05	0.69	0.22	0.07	0	0.27	0.04	14.56	1.68	0.06	0.37	0.79	0.91	8.83	0.15	0.23	0.26	0.74	2.67
786	1.2	0.09	3.15	0.38	2.62	1.13	3.86	0.46	6.04	3.6	0.35	4.23	7.55	4.51	22.6	0.68	1.08	1.37	0.88	0.27	0.03	0.16	0	0.02	0.03	0	0.56	0.61	12.3	39.93	8.78	3.18	0.59	1.03	0	0.37	0.24	40.63	1.78	0.16	0.54	0.83	1.47	7.57	0.18	0.17	0.2	0.59	1.38
787	0.7	0.09	13.02	3.85	2.07	1.05	0.43	0.09	1.44	0.23	0.14	18.27	48.75	3.78	13.22	2.26	3.37	0.46	0.42	0.17	0.01	0.9	0	0.08	0.33	0	0.66	1.48	12.68	19.79	15.62	3.25	0.58	0.32	0.07	0.54	0.71	169.39	6.52	0.15	0.99	2.53	3.13	18.01	0.14	0.34	0.47	1.13	2.96
790	1.29	0.16	36.07	8.43	3.5	0.99	0.65	0.17	2.09	0.49	0.16	16.57	61.5	6.31	11.58	1.39	6.51	0.45	0.5	0.07	0.02	0.29	0.03	0.03	0.09	0	0.3	0.22	8.35	14.86	8.4	1.03	0.35	0.16	0	0.23	0.17	29.62	2.14	0.21	0.38	1.27	1.77	7.91	0.17	0.12	0.22	0.32	1.23
791	0.6	0.03	2.08	0.29	3.1	1.53	0.78	0.08	0.81	0.11	0.14	8.8	25.98	7.04	27.19	0.53	1.66	0.12	0.14	0.21	0	0.45	0	0.06	0.17	0	0.29	0.07	8.67	7.01	11.25	0.86	0.32	0.24	0.03	0.42	0.26	58.62	3.19	0.02	0.15	0.73	0.95	11.3	0.01	0.02	0.05	0.31	1.05
794	1.26	0.06	7.02	1.28	3.33	3.19	1.7	0.33	4.7	1.04	0.44	33.55	83.14	10.71	14.73	1.07	1.96	0.14	0.12	0.06	0.01	1.24	0.03	0.13	0.43	0.32	0.32	0.26	8.47	16.82	12.82	2.99	0.47	0.46	0	0.32	0.36	77.05	4.12	0.03	0.23	1.08	1.76	18.69	0.02	0.07	0.16	0.56	5.2
796	0.86	0.11	2.74	0.44	2.53	0.48	0.49	0.03	1.03	0.21	0.08	7.52	21.87	7.32	14.54	1.09	2.19	0.28	0.28	0.34	0.05	0.32	0.01	0.03	0.14	0	0.46	0.83	6.42	14.2	9.58	1.69	0.28	0.3	0	0.15	0.2	34.43	2.42	0.1	1.07	1.97	1.35	10.47	0.06	0.31	0.37	0.25	1.65
798	0.83	0.1	4.73	0.74	1.64	0.49	0.61	0.07	1.39	0.39	0.22	7.87	20.17	5.02	23.81	1.04	1.94	0.17	0.15	0.18	0.04	1	0	0.03	0.07	0	0.38	0.49	4.99	8.81	4.73	0.63	0.19	0.08	0	0.12	0.13	25.82	2.57	0.05	0.18	0.57	0.51	4.71	0.04	0.07	0.14	0.21	1.24
800	1.11	0.02	16.99	3.01	1.59	0.41	0.23	0.01	0.95	0.08	0.16	5.81	32.19	6.81	17.66	0.82	2.76	0.22	0.14	0.05	0.01	0.51	0.05	0.03	0.13	0	0.33	0.64	6.61	12	3.96	0.48	0.19	0.22	0	0.15	0.16	20.44	1.77	0.02	0.08	0.25	0.38	3.17	0.03	0.04	0.06	0.15	0.85
802	0.36	0	3.06	0.51	1.99	0.66	1.13	0.19	1.56	0.55	0.06	10.58	33.57	3.81	23.41	3.43	4.33	0.72	0.42	0.24	0.01	1.67	2.32	0.04	0.59	3.64	0.99	1.95	35.95	100.57	18.77	6.87	1.13	1.95	0.64	0.42	0.97	127.25	2.13	0.04	0.31	0.8	1.59	9.88	0.02	0.04	0.05	0.09	0.28
803	0.36	0	2.81	0.61	1.81	0.67	0.87	0.13	1.64	0.68	0.18	10.47	33.93	3.9	25.94	2.3	3.82	0.59	0.57	0.24	0.01	1.45	2.14	0.04	0.44	2.48	0.91	1.86	32.66	86.65	16.18	6.05	0.97	1.14	0.51	0.39	0.74	106.56	2.09	0.03	0.2	0.56	1.36	8.51	0.01	0.02	0.03	0.07	0.18
804	1.61	0.26	9.1	1.35	4.16	2.01	1.83	0.17	3.95	1.11	0.68	4.06	7.07	5.55	18.6	0.78	2.42	0.3	0.51	0.19	0.02	2.21	0.01	0.04	0.14	0.34	0.76	0.98	13.57	36.41	13.42	4.71	0.83	1.1	0	0.48	0.56	64.82	2.56	0.02	0.09	0.56	1.19	13.15	0.05	0.05	0.13	0.6	3.54
805	0.9	0.08	4.33	0.65	2.46	0.25	0.52	0.06	1.81	0.29	0.31	29.76	68.23	11.6	56.74	1.71	3.08	0.36	0.21	0.07	0.02	1.65	0.14	0.04	0.12	0.61	0.27	0.11	16.07	32.62	17.76	5.41	0.56	1.03	0.07	0.51	0.73	115.88	3.63	0.16	0.36	0.93	1.84	5.23	0.04	0.01	0.01	0.11	0.1
806	1.13	0.14	5.02	0.9	2.7	0.27	0.44	0.09	1.78	0.27	0.44	28.39	62.78	13.32	58.73	3.44	3.22	0.31	0.27	0.09	0.02	2.14	0.04	0.04	0.16	0.35	0.31	0.22	15.49	28.68	17.97	5.56	0.49	0.91	0	0.52	0.74	117.76	3.61	0.15	0.25	0.67	1.56	4.55	0.04	0.01	0.01	0.1	0.09
808	0.94	0.09	6.19	1.09	3.21	0.32	0.79	0.19	1.79	0.4	0.16	31.94	66.32	14.7	50.82	3.93	2.53	0.63	0.3	0.07	0.02	2.9	0	0.06	0.16	11.96	0.4	0.21	18.36	47.61	22.9	7.36	0.64	1.35	0	0.61	0.94	143.41	3.6	0.24	0.52	1.35	2.38	7.57	0.07	0.02	0.03	0.16	0.16
925	0.39	0	2.35	0.29	1.18	1	0.51	0.05	0.36	0.02	0.09	11.22	11.59	5.08	24.97	0.4	0.32	0.02	0.01	0.01	0	2.2	2.66	0.05	0.68	0	0.38	0.66	4.86	12.71	10.04	1.2	0.27	0.13	0	0.37	0.16	41.21	3.22	0.02	0.24	1.73	1.24	23.48	0.04	0.12	0.43	1.38	9.07
943	0.9	0.07	2.21	0.32	1.78	1.26	1.67	0.16	1.04	0.26	0.4	16.29	21.93	7.12	35.96	0.46	0.3	0.04	0.03	0.03	0	2.67	0	0.12	0.13	3.79	1.83	6.17	15.04	19.83	26.23	3.3	0.61	0.49	0.02	0.75	0.64	94.94	3.15	0.02	0.27	1.63	1.01	27.9	0.01	0.03	0.1	0.42	3.4
947	0.79	0.12	1.09	0.12	2.81	1.82	1.24	0.03	1.21	0.18	0.36	10.89	34.18	4.92	12.09	0.91	2.22	0.5	0.72	0.13	0.02	0.66	0	0.03	0.06	0.21	0.93	2.4	6.27	11.28	4.68	0.7	0.24	0.22	0	0.08	0.1	16.89	1.82	0.02	0.08	0.3	1.03	11.32	0	0.01	0.01	0.07	0.23
948	1.74	0.11	0.82	0.1	2.83	1.48	1.15	0.03	1.27	0.15	0.34	12.87	38.89	7.57	15.75	1.14	2.35	0.35	0.54	0.15	0.03	0.45	0	0.03	0.03	0.18	0.88	2.76	3.39	7.81	3.21	0.49	0.13	0.17	0	0.06	0.08	11.05	2.01	0.01	0.08	0.33	1.12	12.17	0.01	0.01	0.02	0.17	0.55
960	1.36	0.1	4.78	0.72	3.82	2.8	6.16	1.62	8.99	6.65	0.34	11.33	43.42	8.37	5.66	0.38	1.04	0.13	0.3	0.03	0.01	1	0.08	0.08	0.5	0	0.48	0.29	15.19	15.56	20.41	1.85	0.77	0.2	0	0.86	0.48	80.17	2.86	0.04	0.96	3.26	1.57	42.92	0.04	0.13	0.22	0.5	4.61
963	1.49	0.13	3.21	0.4	2.51	1.03	2.06	0.45	5.76	3.5	0.23	14.77	41.5	8.73	26.84	1.07	3.84	0.3	0.28	0.09	0.01	0.8	0	0.03	0.06	0.53	0.51	0.65	9.7	12.93	10.9	1.56	0.38	0.18	0	0.34	0.27	51.52	3.16	0.06	0.1	0.44	1.54	7.1	0.05	0.03	0.08	0.52	1.36
967	0.44	0.07	0.92	0.13	0.82	0.56	0.49	0.06	1.28	0.32	0.14	10.75	37.51	7.56	8.06	0.5	1.22	0.1	0.09	0.02	0.01	0.15	0	0	0.01	0.08	0.27	0.46	3.55	3.3	4.3	0.33	0.11	0.02	0	0.14	0.05	9.34	2	0.01	0.07	0.25	0.41	4.25	0.02	0.02	0.04	0.24	0.85
970	1.43	0.15	2.64	0.41	3.59	1.06	2.8	0.38	4.74	1.93	0.45	33.81	77.85	7.4	12.16	4.54	8.71	1.16	0.87	0.36	0.03	2.55	0	0.09	0.25	0.33	0.44	0.38	8.66	12.73	12.77	1.95	0.4	0.26	0	0.31	0.3	61.07	3.58	0.06	0.84	2.89	3.93	25.62	0.11	0.32	0.61	2.62	7.76
977	0.36	0	0.91	0.12	1.29	0.66	0.84	0.03	0.74	0.14	0.53	7.62	26.61	5.84	8.56	1.07	3.85	0.24	0.33	0.03	0.02	0.26	0	0.01	0.02	0.33	0.18	0.14	1.72	3.55	0.62	0.09	0.04	0	0	0.02	0.05	3.76	1.45	0.01	0.06	0.3	0.52	7.27	0.03	0.04	0.08	0.76	2.04
978	1.31	0.08	1.75	0.22	3.21	1.11	0.46	0.05	1.7	0.25	0.08	15.01	54.91	7.37	7.53	0.61	2.29	0.16	0.2	0.18	0	0.97	0	0.12	0.26	0.19	0.35	0.29	5.36	4.33	8.57	0.96	0.42	0.17	0	0.33	0.26	86.9	6.06	0.05	0.48	1.39	0.83	12.67	0.12	0.27	0.38	0.91	3.57
985	0.65	0.07	2.44	0.39	1.87	1.64	0.91	0.11	3.06	0.56	0.33	10.77	41.8	8.83	23.49	0.91	2.15	0.17	0.16	0.14	0.01	0.28	0	0.03	0.04	0.18	0.31	0.2	5.93	7.42	8.74	1.06	0.22	0.09	0	0.21	0.21	31.97	2.85	0.03	0.35	0.96	0.59	11.13	0.06	0.15	0.2	0.45	2.33
991	0.39	0.03	0.97	0.4	2.39	1.9	0.48	0.18	0.53	0.28	0.33	8.32	21.39	6.21	15.67	0.68	3.37	0.2	0.05	0	0	0.62	0	0.02	0.12	1.33	0.19	0.54	1.97	1.93	0.98	0.15	0.04	0.03	0	0.04	0.06	11.51	3.01	0.01	0.04	0.23	0.53	6.84	0.01	0.01	0.03	0.2	1.21
992	0.93	0.1	4.87	0.78	3.62	0.65	1.09	0.09	2.23	0.2	0.15	8.37	25.43	3.35	15.1	12.61	21.81	1.64	2.44	0.14	0.02	1.05	0.01	0.09	0.07	2.06	0.54	1.13	13.77	28.2	9.73	1.74	0.58	0.6	0.02	0.31	0.15	52	2.09	0.22	1.5	3.44	2.68	19.14	0.18	0.34	0.45	0.96	3.33
994	0.56	0.04	3.07	0.51	1.52	0.57	0.77	0.09	1.57	0.35	0.26	11.27	42.53	4.52	14.47	1.09	2.07	0.22	0.22	0.09	0.02	0.46	0	0.04	0.1	0.42	0.5	0.91	10.71	34.74	11.1	3.61	0.71	1.17	0	0.39	0.31	60.08	2.64	0.03	0.63	1.6	1.2	14.47	0.04	0.09	0.12	0.26	1.1
996	0.7	0.08	1.65	0.23	1.3	0.7	3.42	0.63	4.58	2	0.21	14.23	30.75	5.7	20.7	0.6	1.71	0.41	0.61	0.22	0.01	0.68	0.01	0.05	0.09	0.77	0.69	1.01	6.71	9.6	11.6	1.25	0.26	0.14	0	0.22	0.26	37.84	2.82	0.03	0.12	0.47	0.56	7.51	0.04	0.04	0.08	0.49	2.05
999	0.96	0.04	1.6	0.27	1.46	0.95	2.89	0.32	9.11	4.53	0.21	3.33	6.43	7.67	11.39	1.19	3.32	0.36	0.55	0.12	0.01	0.35	0	0.02	0.02	0	0.6	0.52	6.94	13.4	9.68	1.18	0.34	0.12	0	0.3	0.2	26.72	2.1	0.01	0.08	0.35	0.73	10.99	0.02	0.02	0.06	0.47	2.43
1003	0.64	0.05	2.94	0.42	1.81	1.77	0.99	0.24	1.28	0.32	0.21	4.7	12.78	5.92	14.31	0.21	0.76	0.06	0.1	0.05	0.01	1.16	0	0.07	0.16	2.69	0.4	0.67	4.14	8.79	3.78	0.82	0.23	0.21	0	0.15	0.11	28.68	2.85	0.01	0.1	0.48	0.47	9.11	0.01	0.04	0.09	0.33	2.45
1010	1.5	0.21	3.72	0.52	2.55	0.77	0.5	0.05	1.25	0.17	0.12	10.87	39.45	3.5	7.91	5.8	8.25	0.82	0.41	0.11	0.02	2.26	0	0.14	0.18	0.93	0.54	0.95	15.36	32.08	17.31	3.72	1.18	1.01	0.01	0.66	0.38	83.78	2.58	0.13	0.9	2.46	1.55	17.53	0.22	0.39	0.49	1.07	3.83
1014	0.48	0.03	0.96	0.2	1.52	0.78	0.77	0	0.65	0.03	0.05	6.09	30.15	3.85	12.33	1.21	2.82	0.24	0.31	0.23	0.02	0.54	0.1	0.05	0.23	0	0.16	0.08	3.05	8.67	2.52	0.7	0.11	0.05	0	0.05	0.07	20.45	3.24	0.02	0.2	0.65	0.56	8.29	0.01	0.04	0.07	0.16	0.8
1021	0.91	0.12	11.33	2.31	2.21	0.86	1.9	0.09	0.95	0.14	0.56	12.04	13.59	4.85	27.81	1.45	5.14	0.44	0.5	0.1	0.02	0.93	0.03	0.19	0.5	0.05	0.34	0.11	7.42	9.41	9.54	1.49	0.34	0.34	0	0.32	0.24	52.09	3.55	0.15	2.05	4.62	1.58	25	0.09	0.24	0.29	0.35	1.79
1025	0.36	0.01	10.19	1.33	1.72	0.36	0.68	0.02	1.64	0.13	0.17	15.82	70.69	4.38	16.26	1.13	3.07	0.18	0.08	0.02	0.01	0.47	0.01	0.03	0.13	0.11	0.18	0.13	28.67	68.42	6.8	4.06	1.12	2.8	0.13	0.37	0.48	136.5	1.86	0.01	0.03	0.09	0.28	1.13	0	0	0.01	0.03	0.06
1026	0.66	0.1	5.52	0.91	2.16	0.86	0.98	0.13	1.45	0.41	0.23	10.12	47.22	4.08	15.24	1.96	7.42	0.51	0.66	0.03	0.04	0.4	0	0.03	0.05	0.3	0.42	0.77	22.31	59.89	6.37	3.19	1	2.03	0.03	0.28	0.28	64.04	1.57	0.04	0.23	0.74	0.79	7.37	0.07	0.08	0.14	0.32	1.05
1027	0.44	0.02	3.27	0.49	1.36	0.58	0.65	0.09	1.28	0.28	0.12	8.44	41.21	4.46	29.08	1.39	6.41	0.4	0.43	0.01	0.03	0.28	0	0.02	0.04	0.17	0.29	0.41	11.39	53.8	2.39	1.51	0.27	0.68	0	0.09	0.15	34.2	1.46	0.01	0.06	0.21	0.3	2.91	0.02	0.01	0.03	0.08	0.27
1028	0.61	0.09	2.26	0.45	2.43	1.36	0.92	0.04	1.19	0.13	0.18	10.27	35.76	3.42	21.58	1.46	7.48	0.49	0.76	0.01	0.02	0.5	0	0.02	0.03	0.38	0.81	2.51	23.64	57.99	5.07	1.65	0.59	1.04	0	0.24	0.21	48.61	1.45	0.01	0.03	0.15	0.32	3.49	0.01	0	0.01	0.04	0.12
1029	0.66	0.15	2.22	0.38	2.58	1.1	0.85	0.13	1.38	0.43	0.1	6.83	32.07	4.91	17.97	1.79	9.63	0.59	0.54	0.03	0.04	0.37	0	0.02	0.05	0.12	0.28	0.22	7.53	34.19	2.64	1.46	0.33	0.5	0	0.09	0.11	27.87	1.66	0.02	0.13	0.46	0.61	6.21	0.03	0.03	0.06	0.2	0.69
[truncated: 104 more columns]
